# Supplementary material for: Extracellular Vesicle-Associated miR-222-3p and miR-186-5p as Potential Hypoxic Markers in Canine Osteosarcoma: A Preliminary In Vitro Study
Source: Animals (Basel). 2026 Apr 20;16(8):1265. doi: 10.3390/ani16081265 (PMC13113573; doi:10.3390/ani16081265)
Supplement: Supplementary file 1 [file animals-16-01265-s001.zip]

Archive with 5 entries (4 files):
- suppl/
- suppl/SUPPLEMENTARY FILE_S2.xlsx
- suppl/SUPPLEMENTARY_FILE_S1.xlsx
- suppl/SUPPLEMENTARY_FILE_S3.xlsx
- suppl/SUPPLEMENTARY_FILE_S4.xlsx
