# Supplementary material for: Extracellular Vesicle-Associated miR-222-3p and miR-186-5p as Potential Hypoxic Markers in Canine Osteosarcoma: A Preliminary In Vitro Study
Source: Animals (Basel). 2026 Apr 20;16(8):1265. doi: 10.3390/ani16081265 (PMC13113573; doi:10.3390/ani16081265)
Supplement: Supplementary file 1 [file animals-16-01265-s001.zip › suppl/SUPPLEMENTARY FILE_S2.xlsx]

## Sheet: Sheet1
arget Detail	Target Rank	Target Score	miRNA Name	Gene Symbol	Gene Description			Gene Symbol
Details	1	100	hsa-miR-186-5p	RUFY3	RUN and FYVE domain containing 3			RUFY3
Details	2	100	hsa-miR-186-5p	ZC3H11A	zinc finger CCCH-type containing 11A			ZC3H11A
Details	3	100	hsa-miR-186-5p	ZNF644	zinc finger protein 644			ZNF644
Details	4	100	hsa-miR-186-5p	REEP3	receptor accessory protein 3			REEP3
Details	5	100	hsa-miR-186-5p	GABRA4	gamma-aminobutyric acid type A receptor alpha4 subunit			GABRA4
Details	6	100	hsa-miR-186-5p	BMPR1A	bone morphogenetic protein receptor type 1A			BMPR1A
Details	7	100	hsa-miR-186-5p	TBL1XR1	transducin beta like 1 X-linked receptor 1			TBL1XR1
Details	8	100	hsa-miR-186-5p	OTUD4	OTU deubiquitinase 4			OTUD4
Details	9	100	hsa-miR-186-5p	RIMS2	regulating synaptic membrane exocytosis 2			RIMS2
Details	10	100	hsa-miR-186-5p	STK17B	serine/threonine kinase 17b			STK17B
Details	11	100	hsa-miR-186-5p	OSBPL8	oxysterol binding protein like 8			OSBPL8
Details	12	99	hsa-miR-186-5p	TUT4	terminal uridylyl transferase 4			TUT4
Details	13	99	hsa-miR-186-5p	HOOK3	hook microtubule tethering protein 3			HOOK3
Details	14	99	hsa-miR-186-5p	GCC2	GRIP and coiled-coil domain containing 2			GCC2
Details	15	99	hsa-miR-186-5p	RB1CC1	RB1 inducible coiled-coil 1			RB1CC1
Details	16	99	hsa-miR-186-5p	MAP2	microtubule associated protein 2			MAP2
Details	17	99	hsa-miR-186-5p	SORT1	sortilin 1			SORT1
Details	18	99	hsa-miR-186-5p	TRAPPC8	trafficking protein particle complex 8			TRAPPC8
Details	19	99	hsa-miR-186-5p	HNMT	histamine N-methyltransferase			HNMT
Details	20	99	hsa-miR-186-5p	NEGR1	neuronal growth regulator 1			NEGR1
Details	21	99	hsa-miR-186-5p	C5orf24	chromosome 5 open reading frame 24			C5orf24
Details	22	99	hsa-miR-186-5p	TMF1	TATA element modulatory factor 1			TMF1
Details	23	99	hsa-miR-186-5p	BRWD3	bromodomain and WD repeat domain containing 3			BRWD3
Details	24	99	hsa-miR-186-5p	MAP3K2	mitogen-activated protein kinase kinase kinase 2			MAP3K2
Details	25	99	hsa-miR-186-5p	TEAD1	TEA domain transcription factor 1			TEAD1
Details	26	98	hsa-miR-186-5p	ZNF713	zinc finger protein 713			ZNF713
Details	27	98	hsa-miR-186-5p	VPS13B	vacuolar protein sorting 13 homolog B			VPS13B
Details	28	98	hsa-miR-186-5p	DNAJC8	DnaJ heat shock protein family (Hsp40) member C8			DNAJC8
Details	29	98	hsa-miR-186-5p	CREBRF	CREB3 regulatory factor			CREBRF
Details	30	98	hsa-miR-186-5p	CANX	calnexin			CANX
Details	31	98	hsa-miR-186-5p	FAM169A	family with sequence similarity 169 member A			FAM169A
Details	32	98	hsa-miR-186-5p	SLC36A4	solute carrier family 36 member 4			SLC36A4
Details	33	98	hsa-miR-186-5p	KLHL31	kelch like family member 31			KLHL31
Details	34	98	hsa-miR-186-5p	PDE10A	phosphodiesterase 10A			PDE10A
Details	35	98	hsa-miR-186-5p	ZNF706	zinc finger protein 706			ZNF706
Details	36	98	hsa-miR-186-5p	BCAT1	branched chain amino acid transaminase 1			BCAT1
Details	37	98	hsa-miR-186-5p	IFNA8	interferon alpha 8			IFNA8
Details	38	98	hsa-miR-186-5p	CAPS2	calcyphosine 2			CAPS2
Details	39	98	hsa-miR-186-5p	PIK3CA	phosphatidylinositol-4,5-bisphosphate 3-kinase catalytic subunit alpha			PIK3CA
Details	40	98	hsa-miR-186-5p	CAMLG	calcium modulating ligand			CAMLG
Details	41	98	hsa-miR-186-5p	ZBTB20	zinc finger and BTB domain containing 20			ZBTB20
Details	42	98	hsa-miR-186-5p	RAB21	RAB21, member RAS oncogene family			RAB21
Details	43	98	hsa-miR-186-5p	CNTNAP2	contactin associated protein like 2			CNTNAP2
Details	44	98	hsa-miR-186-5p	CPEB3	cytoplasmic polyadenylation element binding protein 3			CPEB3
Details	45	98	hsa-miR-186-5p	ANO6	anoctamin 6			ANO6
Details	46	98	hsa-miR-186-5p	GLT8D2	glycosyltransferase 8 domain containing 2			GLT8D2
Details	47	98	hsa-miR-186-5p	DGKH	diacylglycerol kinase eta			DGKH
Details	48	97	hsa-miR-186-5p	GBP2	guanylate binding protein 2			GBP2
Details	49	97	hsa-miR-186-5p	VPS4B	vacuolar protein sorting 4 homolog B			VPS4B
Details	50	97	hsa-miR-186-5p	TMEM168	transmembrane protein 168			TMEM168
Details	51	97	hsa-miR-186-5p	SCN9A	sodium voltage-gated channel alpha subunit 9			SCN9A
Details	52	97	hsa-miR-186-5p	TERF1	telomeric repeat binding factor 1			TERF1
Details	53	97	hsa-miR-186-5p	FOXN2	forkhead box N2			FOXN2
Details	54	97	hsa-miR-186-5p	NR1D2	nuclear receptor subfamily 1 group D member 2			NR1D2
Details	55	97	hsa-miR-186-5p	ZNF699	zinc finger protein 699			ZNF699
Details	56	97	hsa-miR-186-5p	TMTC1	transmembrane and tetratricopeptide repeat containing 1			TMTC1
Details	57	97	hsa-miR-186-5p	RIC1	RIC1 homolog, RAB6A GEF complex partner 1			RIC1
Details	58	97	hsa-miR-186-5p	SESN3	sestrin 3			SESN3
Details	59	97	hsa-miR-186-5p	BCOR	BCL6 corepressor			BCOR
Details	60	97	hsa-miR-186-5p	IKZF2	IKAROS family zinc finger 2			IKZF2
Details	61	97	hsa-miR-186-5p	PSME4	proteasome activator subunit 4			PSME4
Details	62	97	hsa-miR-186-5p	PHIP	pleckstrin homology domain interacting protein			PHIP
Details	63	97	hsa-miR-186-5p	PHF21B	PHD finger protein 21B			PHF21B
Details	64	97	hsa-miR-186-5p	SALL1	spalt like transcription factor 1			SALL1
Details	65	97	hsa-miR-186-5p	LRCH2	leucine rich repeats and calponin homology domain containing 2			LRCH2
Details	66	97	hsa-miR-186-5p	AHR	aryl hydrocarbon receptor			AHR
Details	67	97	hsa-miR-186-5p	RBFOX2	RNA binding fox-1 homolog 2			RBFOX2
Details	68	97	hsa-miR-186-5p	KDM7A	lysine demethylase 7A			KDM7A
Details	69	97	hsa-miR-186-5p	FNIP1	folliculin interacting protein 1			FNIP1
Details	70	97	hsa-miR-186-5p	KLF7	Kruppel like factor 7			KLF7
Details	71	97	hsa-miR-186-5p	GPR37	G protein-coupled receptor 37			GPR37
Details	72	96	hsa-miR-186-5p	CEPT1	choline/ethanolamine phosphotransferase 1			CEPT1
Details	73	96	hsa-miR-186-5p	CDK5R1	cyclin dependent kinase 5 regulatory subunit 1			CDK5R1
Details	74	96	hsa-miR-186-5p	SNAPC1	small nuclear RNA activating complex polypeptide 1			SNAPC1
Details	75	96	hsa-miR-186-5p	GPATCH2L	G-patch domain containing 2 like			GPATCH2L
Details	76	96	hsa-miR-186-5p	LRRC58	leucine rich repeat containing 58			LRRC58
Details	77	96	hsa-miR-186-5p	HERPUD2	HERPUD family member 2			HERPUD2
Details	78	96	hsa-miR-186-5p	TMED7	transmembrane p24 trafficking protein 7			TMED7
Details	79	96	hsa-miR-186-5p	CADM2	cell adhesion molecule 2			CADM2
Details	80	96	hsa-miR-186-5p	AZIN1	antizyme inhibitor 1			AZIN1
Details	81	96	hsa-miR-186-5p	PTAR1	protein prenyltransferase alpha subunit repeat containing 1			PTAR1
Details	82	96	hsa-miR-186-5p	CLPX	caseinolytic mitochondrial matrix peptidase chaperone subunit			CLPX
Details	83	96	hsa-miR-186-5p	ZADH2	zinc binding alcohol dehydrogenase domain containing 2			ZADH2
Details	84	96	hsa-miR-186-5p	SPTLC1	serine palmitoyltransferase long chain base subunit 1			SPTLC1
Details	85	96	hsa-miR-186-5p	PID1	phosphotyrosine interaction domain containing 1			PID1
Details	86	96	hsa-miR-186-5p	GUCY1A2	guanylate cyclase 1 soluble subunit alpha 2			GUCY1A2
Details	87	96	hsa-miR-186-5p	RGPD8	RANBP2-like and GRIP domain containing 8			RGPD8
Details	88	96	hsa-miR-186-5p	TMEM183A	transmembrane protein 183A			TMEM183A
Details	89	96	hsa-miR-186-5p	CDK6	cyclin dependent kinase 6			CDK6
Details	90	96	hsa-miR-186-5p	SP4	Sp4 transcription factor			SP4
Details	91	96	hsa-miR-186-5p	KCNT2	potassium sodium-activated channel subfamily T member 2			KCNT2
Details	92	96	hsa-miR-186-5p	MIER3	MIER family member 3			MIER3
Details	93	96	hsa-miR-186-5p	TPR	translocated promoter region, nuclear basket protein			TPR
Details	94	95	hsa-miR-186-5p	ITGA6	integrin subunit alpha 6			ITGA6
Details	95	95	hsa-miR-186-5p	IGSF11	immunoglobulin superfamily member 11			IGSF11
Details	96	95	hsa-miR-186-5p	PLS3	plastin 3			PLS3
Details	97	95	hsa-miR-186-5p	SLC4A7	solute carrier family 4 member 7			SLC4A7
Details	98	95	hsa-miR-186-5p	WNK3	WNK lysine deficient protein kinase 3			WNK3
Details	99	95	hsa-miR-186-5p	ZFYVE16	zinc finger FYVE-type containing 16			ZFYVE16
Details	100	95	hsa-miR-186-5p	PDE3B	phosphodiesterase 3B			PDE3B
Details	101	95	hsa-miR-186-5p	PRKAA2	protein kinase AMP-activated catalytic subunit alpha 2			PRKAA2
Details	102	95	hsa-miR-186-5p	MIB1	mindbomb E3 ubiquitin protein ligase 1			MIB1
Details	103	95	hsa-miR-186-5p	NECAB1	N-terminal EF-hand calcium binding protein 1			NECAB1
Details	104	95	hsa-miR-186-5p	PLPPR4	phospholipid phosphatase related 4			PLPPR4
Details	105	95	hsa-miR-186-5p	MAP4K3	mitogen-activated protein kinase kinase kinase kinase 3			MAP4K3
Details	106	95	hsa-miR-186-5p	DENND4A	DENN domain containing 4A			DENND4A
Details	107	95	hsa-miR-186-5p	C8orf37	chromosome 8 open reading frame 37			C8orf37
Details	108	95	hsa-miR-186-5p	IRF8	interferon regulatory factor 8			IRF8
Details	109	95	hsa-miR-186-5p	CAVIN2	caveolae associated protein 2			CAVIN2
Details	110	95	hsa-miR-186-5p	SHPRH	SNF2 histone linker PHD RING helicase			SHPRH
Details	111	95	hsa-miR-186-5p	TMEM245	transmembrane protein 245			TMEM245
Details	112	95	hsa-miR-186-5p	ZNRF3	zinc and ring finger 3			ZNRF3
Details	113	95	hsa-miR-186-5p	UBR2	ubiquitin protein ligase E3 component n-recognin 2			UBR2
Details	114	95	hsa-miR-186-5p	TNRC6B	trinucleotide repeat containing 6B			TNRC6B
Details	115	95	hsa-miR-186-5p	HYOU1	hypoxia up-regulated 1			HYOU1
Details	116	95	hsa-miR-186-5p	PLCG2	phospholipase C gamma 2			PLCG2
Details	117	95	hsa-miR-186-5p	PROSER2	proline and serine rich 2			PROSER2
Details	118	95	hsa-miR-186-5p	MACC1	MET transcriptional regulator MACC1			MACC1
Details	119	95	hsa-miR-186-5p	SYCP1	synaptonemal complex protein 1			SYCP1
Details	120	95	hsa-miR-186-5p	BMP2K	BMP2 inducible kinase			BMP2K
Details	121	95	hsa-miR-186-5p	MATN3	matrilin 3			MATN3
Details	122	95	hsa-miR-186-5p	CYYR1	cysteine and tyrosine rich 1			CYYR1
Details	123	95	hsa-miR-186-5p	DHX15	DEAH-box helicase 15			DHX15
Details	124	94	hsa-miR-186-5p	NPHP3	nephrocystin 3			NPHP3
Details	125	94	hsa-miR-186-5p	CPNE3	copine 3			CPNE3
Details	126	94	hsa-miR-186-5p	MBLAC2	metallo-beta-lactamase domain containing 2			MBLAC2
Details	127	94	hsa-miR-186-5p	LINGO2	leucine rich repeat and Ig domain containing 2			LINGO2
Details	128	94	hsa-miR-186-5p	COL6A6	collagen type VI alpha 6 chain			COL6A6
Details	129	94	hsa-miR-186-5p	NOG	noggin			NOG
Details	130	94	hsa-miR-186-5p	STXBP5	syntaxin binding protein 5			STXBP5
Details	131	94	hsa-miR-186-5p	WASL	Wiskott-Aldrich syndrome like			WASL
Details	132	94	hsa-miR-186-5p	ASCC1	activating signal cointegrator 1 complex subunit 1			ASCC1
Details	133	94	hsa-miR-186-5p	RUNX1T1	RUNX1 translocation partner 1			RUNX1T1
Details	134	94	hsa-miR-186-5p	AFF1	AF4/FMR2 family member 1			AFF1
Details	135	94	hsa-miR-186-5p	COPG2	coatomer protein complex subunit gamma 2			COPG2
Details	136	94	hsa-miR-186-5p	PRKAR2B	protein kinase cAMP-dependent type II regulatory subunit beta			PRKAR2B
Details	137	94	hsa-miR-186-5p	RPS6KB1	ribosomal protein S6 kinase B1			RPS6KB1
Details	138	94	hsa-miR-186-5p	ZNF608	zinc finger protein 608			ZNF608
Details	139	94	hsa-miR-186-5p	RHBDF2	rhomboid 5 homolog 2			RHBDF2
Details	140	94	hsa-miR-186-5p	SYAP1	synapse associated protein 1			SYAP1
Details	141	94	hsa-miR-186-5p	FUT8	fucosyltransferase 8			FUT8
Details	142	94	hsa-miR-186-5p	TCFL5	transcription factor like 5			TCFL5
Details	143	94	hsa-miR-186-5p	SLFN13	schlafen family member 13			SLFN13
Details	144	94	hsa-miR-186-5p	EXOC7	exocyst complex component 7			EXOC7
Details	145	94	hsa-miR-186-5p	ZBTB39	zinc finger and BTB domain containing 39			ZBTB39
Details	146	93	hsa-miR-186-5p	DSPP	dentin sialophosphoprotein			DSPP
Details	147	93	hsa-miR-186-5p	RNF217	ring finger protein 217			RNF217
Details	148	93	hsa-miR-186-5p	ZMAT3	zinc finger matrin-type 3			ZMAT3
Details	149	93	hsa-miR-186-5p	PYGO1	pygopus family PHD finger 1			PYGO1
Details	150	93	hsa-miR-186-5p	CHP1	calcineurin like EF-hand protein 1			CHP1
Details	151	93	hsa-miR-186-5p	GNG12	G protein subunit gamma 12			GNG12
Details	152	93	hsa-miR-186-5p	UNC5C	unc-5 netrin receptor C			UNC5C
Details	153	93	hsa-miR-186-5p	STEAP2	STEAP2 metalloreductase			STEAP2
Details	154	93	hsa-miR-186-5p	SLC16A9	solute carrier family 16 member 9			SLC16A9
Details	155	93	hsa-miR-186-5p	SUMO4	small ubiquitin-like modifier 4			SUMO4
Details	156	93	hsa-miR-186-5p	SATB1	SATB homeobox 1			SATB1
Details	157	93	hsa-miR-186-5p	AHSA2P	activator of HSP90 ATPase homolog 2, pseudogene			AHSA2P
Details	158	93	hsa-miR-186-5p	LCORL	ligand dependent nuclear receptor corepressor like			LCORL
Details	159	93	hsa-miR-186-5p	SHE	Src homology 2 domain containing E			SHE
Details	160	93	hsa-miR-186-5p	CXCL13	C-X-C motif chemokine ligand 13			CXCL13
Details	161	93	hsa-miR-186-5p	PACRGL	parkin coregulated like			PACRGL
Details	162	93	hsa-miR-186-5p	GK5	glycerol kinase 5			GK5
Details	163	93	hsa-miR-186-5p	HOXB2	homeobox B2			HOXB2
Details	164	93	hsa-miR-186-5p	INSM1	INSM transcriptional repressor 1			INSM1
Details	165	93	hsa-miR-186-5p	FSD1L	fibronectin type III and SPRY domain containing 1 like			FSD1L
Details	166	93	hsa-miR-186-5p	INTS2	integrator complex subunit 2			INTS2
Details	167	93	hsa-miR-186-5p	RGPD6	RANBP2-like and GRIP domain containing 6			RGPD6
Details	168	93	hsa-miR-186-5p	YY1	YY1 transcription factor			YY1
Details	169	93	hsa-miR-186-5p	ARAP2	ArfGAP with RhoGAP domain, ankyrin repeat and PH domain 2			ARAP2
Details	170	93	hsa-miR-186-5p	SMIM15	small integral membrane protein 15			SMIM15
Details	171	92	hsa-miR-186-5p	PABPC1	poly(A) binding protein cytoplasmic 1			PABPC1
Details	172	92	hsa-miR-186-5p	NFAT5	nuclear factor of activated T cells 5			NFAT5
Details	173	92	hsa-miR-186-5p	FKBP7	FKBP prolyl isomerase 7			FKBP7
Details	174	92	hsa-miR-186-5p	RNF180	ring finger protein 180			RNF180
Details	175	92	hsa-miR-186-5p	AMD1	adenosylmethionine decarboxylase 1			AMD1
Details	176	92	hsa-miR-186-5p	TARDBP	TAR DNA binding protein			TARDBP
Details	177	92	hsa-miR-186-5p	SEC63	SEC63 homolog, protein translocation regulator			SEC63
Details	178	92	hsa-miR-186-5p	SH3RF1	SH3 domain containing ring finger 1			SH3RF1
Details	179	92	hsa-miR-186-5p	PDE4D	phosphodiesterase 4D			PDE4D
Details	180	92	hsa-miR-186-5p	MCC	MCC, WNT signaling pathway regulator			MCC
Details	181	92	hsa-miR-186-5p	CRAMP1	cramped chromatin regulator homolog 1			CRAMP1
Details	182	92	hsa-miR-186-5p	SLK	STE20 like kinase			SLK
Details	183	92	hsa-miR-186-5p	ABL2	ABL proto-oncogene 2, non-receptor tyrosine kinase			ABL2
Details	184	92	hsa-miR-186-5p	FAM126A	family with sequence similarity 126 member A			FAM126A
Details	185	92	hsa-miR-186-5p	PPM1B	protein phosphatase, Mg2+/Mn2+ dependent 1B			PPM1B
Details	186	92	hsa-miR-186-5p	CACNB4	calcium voltage-gated channel auxiliary subunit beta 4			CACNB4
Details	187	92	hsa-miR-186-5p	RAB6D	RAB6D, member RAS oncogene family			RAB6D
Details	188	92	hsa-miR-186-5p	SLC17A8	solute carrier family 17 member 8			SLC17A8
Details	189	92	hsa-miR-186-5p	FERMT1	fermitin family member 1			FERMT1
Details	190	92	hsa-miR-186-5p	PPP1CC	protein phosphatase 1 catalytic subunit gamma			PPP1CC
Details	191	92	hsa-miR-186-5p	MEIOC	meiosis specific with coiled-coil domain			MEIOC
Details	192	92	hsa-miR-186-5p	LARGE1	LARGE xylosyl- and glucuronyltransferase 1			LARGE1
Details	193	92	hsa-miR-186-5p	SREK1	splicing regulatory glutamic acid and lysine rich protein 1			SREK1
Details	194	92	hsa-miR-186-5p	TMEFF2	transmembrane protein with EGF like and two follistatin like domains 2			TMEFF2
Details	195	92	hsa-miR-186-5p	UBE2K	ubiquitin conjugating enzyme E2 K			UBE2K
Details	196	92	hsa-miR-186-5p	FOXA1	forkhead box A1			FOXA1
Details	197	92	hsa-miR-186-5p	URI1	URI1, prefoldin like chaperone			URI1
Details	198	92	hsa-miR-186-5p	GPC6	glypican 6			GPC6
Details	199	92	hsa-miR-186-5p	EIF2D	eukaryotic translation initiation factor 2D			EIF2D
Details	200	92	hsa-miR-186-5p	COL15A1	collagen type XV alpha 1 chain			COL15A1
Details	201	92	hsa-miR-186-5p	KIAA1324L	KIAA1324 like			KIAA1324L
Details	202	92	hsa-miR-186-5p	RIOK3	RIO kinase 3			RIOK3
Details	203	92	hsa-miR-186-5p	PEG3	paternally expressed 3			PEG3
Details	204	91	hsa-miR-186-5p	CEP170	centrosomal protein 170			CEP170
Details	205	91	hsa-miR-186-5p	JCAD	junctional cadherin 5 associated			JCAD
Details	206	91	hsa-miR-186-5p	TRUB1	TruB pseudouridine synthase family member 1			TRUB1
Details	207	91	hsa-miR-186-5p	KCNC2	potassium voltage-gated channel subfamily C member 2			KCNC2
Details	208	91	hsa-miR-186-5p	GOLT1B	golgi transport 1B			GOLT1B
Details	209	91	hsa-miR-186-5p	SRGAP2C	SLIT-ROBO Rho GTPase activating protein 2C			SRGAP2C
Details	210	91	hsa-miR-186-5p	LPP	LIM domain containing preferred translocation partner in lipoma			LPP
Details	211	91	hsa-miR-186-5p	RNF2	ring finger protein 2			RNF2
Details	212	91	hsa-miR-186-5p	RGPD5	RANBP2-like and GRIP domain containing 5			RGPD5
Details	213	91	hsa-miR-186-5p	USP25	ubiquitin specific peptidase 25			USP25
Details	214	91	hsa-miR-186-5p	API5	apoptosis inhibitor 5			API5
Details	215	91	hsa-miR-186-5p	EPC1	enhancer of polycomb homolog 1			EPC1
Details	216	91	hsa-miR-186-5p	ARIH1	ariadne RBR E3 ubiquitin protein ligase 1			ARIH1
Details	217	91	hsa-miR-186-5p	FAM114A2	family with sequence similarity 114 member A2			FAM114A2
Details	218	91	hsa-miR-186-5p	SNX27	sorting nexin family member 27			SNX27
Details	219	91	hsa-miR-186-5p	RPS6KA3	ribosomal protein S6 kinase A3			RPS6KA3
Details	220	91	hsa-miR-186-5p	PCLO	piccolo presynaptic cytomatrix protein			PCLO
Details	221	91	hsa-miR-186-5p	ARHGAP5	Rho GTPase activating protein 5			ARHGAP5
Details	222	91	hsa-miR-186-5p	DUSP7	dual specificity phosphatase 7			DUSP7
Details	223	91	hsa-miR-186-5p	MCFD2	multiple coagulation factor deficiency 2			MCFD2
Details	224	91	hsa-miR-186-5p	FAM120A	family with sequence similarity 120A			FAM120A
Details	225	91	hsa-miR-186-5p	NEK7	NIMA related kinase 7			NEK7
Details	226	91	hsa-miR-186-5p	ZXDB	zinc finger X-linked duplicated B			ZXDB
Details	227	91	hsa-miR-186-5p	USP37	ubiquitin specific peptidase 37			USP37
Details	228	90	hsa-miR-186-5p	MANEA	mannosidase endo-alpha			MANEA
Details	229	90	hsa-miR-186-5p	TSR1	TSR1, ribosome maturation factor			TSR1
Details	230	90	hsa-miR-186-5p	MICU3	mitochondrial calcium uptake family member 3			MICU3
Details	231	90	hsa-miR-186-5p	ZMYM2	zinc finger MYM-type containing 2			ZMYM2
Details	232	90	hsa-miR-186-5p	TMEM183B	transmembrane protein 183B			TMEM183B
Details	233	90	hsa-miR-186-5p	BBX	BBX, HMG-box containing			BBX
Details	234	90	hsa-miR-186-5p	PRPF38B	pre-mRNA processing factor 38B			PRPF38B
Details	235	90	hsa-miR-186-5p	C17orf58	chromosome 17 open reading frame 58			C17orf58
Details	236	90	hsa-miR-186-5p	PCSK5	proprotein convertase subtilisin/kexin type 5			PCSK5
Details	237	90	hsa-miR-186-5p	PCDHB6	protocadherin beta 6			PCDHB6
Details	238	90	hsa-miR-186-5p	HIPK1	homeodomain interacting protein kinase 1			HIPK1
Details	239	90	hsa-miR-186-5p	DENND1B	DENN domain containing 1B			DENND1B
Details	240	90	hsa-miR-186-5p	EPN2	epsin 2			EPN2
Details	241	90	hsa-miR-186-5p	SENP6	SUMO specific peptidase 6			SENP6
Details	242	90	hsa-miR-186-5p	RC3H1	ring finger and CCCH-type domains 1			RC3H1
Details	243	90	hsa-miR-186-5p	FAM122A	family with sequence similarity 122A			FAM122A
Details	244	90	hsa-miR-186-5p	PDGFA	platelet derived growth factor subunit A			PDGFA
Details	245	90	hsa-miR-186-5p	WDR44	WD repeat domain 44			WDR44
Details	246	90	hsa-miR-186-5p	PCMTD1	protein-L-isoaspartate (D-aspartate) O-methyltransferase domain containing 1			PCMTD1
Details	247	90	hsa-miR-186-5p	HECTD2	HECT domain E3 ubiquitin protein ligase 2			HECTD2
Details	248	90	hsa-miR-186-5p	GNAI1	G protein subunit alpha i1			GNAI1
Details	249	90	hsa-miR-186-5p	CGNL1	cingulin like 1			CGNL1
Details	250	90	hsa-miR-186-5p	FEZ2	fasciculation and elongation protein zeta 2			FEZ2
Details	251	90	hsa-miR-186-5p	CA8	carbonic anhydrase 8			CA8
Details	252	90	hsa-miR-186-5p	MRPS10	mitochondrial ribosomal protein S10			MRPS10
Details	253	90	hsa-miR-186-5p	SCAI	suppressor of cancer cell invasion			SCAI
Details	254	90	hsa-miR-186-5p	CREBZF	CREB/ATF bZIP transcription factor			CREBZF
Details	255	90	hsa-miR-186-5p	SELL	selectin L			SELL
Details	256	90	hsa-miR-186-5p	FRMD4A	FERM domain containing 4A			FRMD4A
Details	257	90	hsa-miR-186-5p	ZFP3	ZFP3 zinc finger protein			ZFP3
Details	258	90	hsa-miR-186-5p	ANKRD28	ankyrin repeat domain 28			ANKRD28
Details	259	89	hsa-miR-186-5p	UBE3A	ubiquitin protein ligase E3A			UBE3A
Details	260	89	hsa-miR-186-5p	LRRN1	leucine rich repeat neuronal 1			LRRN1
Details	261	89	hsa-miR-186-5p	PHC3	polyhomeotic homolog 3			PHC3
Details	262	89	hsa-miR-186-5p	ZKSCAN8	zinc finger with KRAB and SCAN domains 8			ZKSCAN8
Details	263	89	hsa-miR-186-5p	CLCA2	chloride channel accessory 2			CLCA2
Details	264	89	hsa-miR-186-5p	PCNX1	pecanex 1			PCNX1
Details	265	89	hsa-miR-186-5p	PHF6	PHD finger protein 6			PHF6
Details	266	89	hsa-miR-186-5p	SLC1A2	solute carrier family 1 member 2			SLC1A2
Details	267	89	hsa-miR-186-5p	TOB1	transducer of ERBB2, 1			TOB1
Details	268	89	hsa-miR-186-5p	LMO7DN	LMO7 downstream neighbor			LMO7DN
Details	269	89	hsa-miR-186-5p	ALDH6A1	aldehyde dehydrogenase 6 family member A1			ALDH6A1
Details	270	89	hsa-miR-186-5p	PIK3CG	phosphatidylinositol-4,5-bisphosphate 3-kinase catalytic subunit gamma			PIK3CG
Details	271	89	hsa-miR-186-5p	PTH	parathyroid hormone			PTH
Details	272	89	hsa-miR-186-5p	ACSL4	acyl-CoA synthetase long chain family member 4			ACSL4
Details	273	89	hsa-miR-186-5p	TRMT10A	tRNA methyltransferase 10A			TRMT10A
Details	274	89	hsa-miR-186-5p	FBXO33	F-box protein 33			FBXO33
Details	275	89	hsa-miR-186-5p	DCBLD2	discoidin, CUB and LCCL domain containing 2			DCBLD2
Details	276	89	hsa-miR-186-5p	S100PBP	S100P binding protein			S100PBP
Details	277	89	hsa-miR-186-5p	CCDC50	coiled-coil domain containing 50			CCDC50
Details	278	89	hsa-miR-186-5p	AK7	adenylate kinase 7			AK7
Details	279	89	hsa-miR-186-5p	C18orf54	chromosome 18 open reading frame 54			C18orf54
Details	280	89	hsa-miR-186-5p	ZNF736	zinc finger protein 736			ZNF736
Details	281	89	hsa-miR-186-5p	RADX	RPA1 related single stranded DNA binding protein, X-linked			RADX
Details	282	89	hsa-miR-186-5p	CTSB	cathepsin B			CTSB
Details	283	89	hsa-miR-186-5p	PKN2	protein kinase N2			PKN2
Details	284	89	hsa-miR-186-5p	PAX5	paired box 5			PAX5
Details	285	89	hsa-miR-186-5p	SNTG1	syntrophin gamma 1			SNTG1
Details	286	89	hsa-miR-186-5p	GJA1	gap junction protein alpha 1			GJA1
Details	287	89	hsa-miR-186-5p	RAB2A	RAB2A, member RAS oncogene family			RAB2A
Details	288	89	hsa-miR-186-5p	MTMR7	myotubularin related protein 7			MTMR7
Details	289	89	hsa-miR-186-5p	CHIC1	cysteine rich hydrophobic domain 1			CHIC1
Details	290	89	hsa-miR-186-5p	FNDC3B	fibronectin type III domain containing 3B			FNDC3B
Details	291	89	hsa-miR-186-5p	OPRK1	opioid receptor kappa 1			OPRK1
Details	292	89	hsa-miR-186-5p	SYNCRIP	synaptotagmin binding cytoplasmic RNA interacting protein			SYNCRIP
Details	293	89	hsa-miR-186-5p	CEP135	centrosomal protein 135			CEP135
Details	294	89	hsa-miR-186-5p	LIN54	lin-54 DREAM MuvB core complex component			LIN54
Details	295	89	hsa-miR-186-5p	SEC62	SEC62 homolog, preprotein translocation factor			SEC62
Details	296	89	hsa-miR-186-5p	KIF21A	kinesin family member 21A			KIF21A
Details	297	88	hsa-miR-186-5p	ZFHX3	zinc finger homeobox 3			ZFHX3
Details	298	88	hsa-miR-186-5p	SGMS2	sphingomyelin synthase 2			SGMS2
Details	299	88	hsa-miR-186-5p	PSD3	pleckstrin and Sec7 domain containing 3			PSD3
Details	300	88	hsa-miR-186-5p	NSD1	nuclear receptor binding SET domain protein 1			NSD1
Details	301	88	hsa-miR-186-5p	LMO4	LIM domain only 4			LMO4
Details	302	88	hsa-miR-186-5p	TMEM56	transmembrane protein 56			TMEM56
Details	303	88	hsa-miR-186-5p	LPIN1	lipin 1			LPIN1
Details	304	88	hsa-miR-186-5p	PPM1A	protein phosphatase, Mg2+/Mn2+ dependent 1A			PPM1A
Details	305	88	hsa-miR-186-5p	BRINP2	BMP/retinoic acid inducible neural specific 2			BRINP2
Details	306	88	hsa-miR-186-5p	STK3	serine/threonine kinase 3			STK3
Details	307	88	hsa-miR-186-5p	KPNA3	karyopherin subunit alpha 3			KPNA3
Details	308	88	hsa-miR-186-5p	TGFBR3	transforming growth factor beta receptor 3			TGFBR3
Details	309	88	hsa-miR-186-5p	RBM28	RNA binding motif protein 28			RBM28
Details	310	88	hsa-miR-186-5p	TSC22D2	TSC22 domain family member 2			TSC22D2
Details	311	88	hsa-miR-186-5p	QKI	QKI, KH domain containing RNA binding			QKI
Details	312	88	hsa-miR-186-5p	SIDT1	SID1 transmembrane family member 1			SIDT1
Details	313	88	hsa-miR-186-5p	PUM1	pumilio RNA binding family member 1			PUM1
Details	314	88	hsa-miR-186-5p	DENND5B	DENN domain containing 5B			DENND5B
Details	315	88	hsa-miR-186-5p	AKIRIN1	akirin 1			AKIRIN1
Details	316	88	hsa-miR-186-5p	CHM	CHM, Rab escort protein 1			CHM
Details	317	88	hsa-miR-186-5p	MOB1A	MOB kinase activator 1A			MOB1A
Details	318	88	hsa-miR-186-5p	APPBP2	amyloid beta precursor protein binding protein 2			APPBP2
Details	319	88	hsa-miR-186-5p	ASTN2	astrotactin 2			ASTN2
Details	320	88	hsa-miR-186-5p	POFUT2	protein O-fucosyltransferase 2			POFUT2
Details	321	88	hsa-miR-186-5p	RAB11B	RAB11B, member RAS oncogene family			RAB11B
Details	322	88	hsa-miR-186-5p	KAT6A	lysine acetyltransferase 6A			KAT6A
Details	323	88	hsa-miR-186-5p	XIAP	X-linked inhibitor of apoptosis			XIAP
Details	324	88	hsa-miR-186-5p	MAP3K12	mitogen-activated protein kinase kinase kinase 12			MAP3K12
Details	325	88	hsa-miR-186-5p	LRP12	LDL receptor related protein 12			LRP12
Details	326	88	hsa-miR-186-5p	PXDC1	PX domain containing 1			PXDC1
Details	327	88	hsa-miR-186-5p	PAK2	p21 (RAC1) activated kinase 2			PAK2
Details	328	88	hsa-miR-186-5p	UBE2R2	ubiquitin conjugating enzyme E2 R2			UBE2R2
Details	329	88	hsa-miR-186-5p	SPAST	spastin			SPAST
Details	330	88	hsa-miR-186-5p	MON2	MON2 homolog, regulator of endosome-to-Golgi trafficking			MON2
Details	331	88	hsa-miR-186-5p	BCAR3	BCAR3, NSP family adaptor protein			BCAR3
Details	332	88	hsa-miR-186-5p	CREB3L2	cAMP responsive element binding protein 3 like 2			CREB3L2
Details	333	87	hsa-miR-186-5p	ACTR2	ARP2 actin related protein 2 homolog			ACTR2
Details	334	87	hsa-miR-186-5p	ZNF710	zinc finger protein 710			ZNF710
Details	335	87	hsa-miR-186-5p	GABRG1	gamma-aminobutyric acid type A receptor gamma1 subunit			GABRG1
Details	336	87	hsa-miR-186-5p	TICAM2	toll like receptor adaptor molecule 2			TICAM2
Details	337	87	hsa-miR-186-5p	UBE2N	ubiquitin conjugating enzyme E2 N			UBE2N
Details	338	87	hsa-miR-186-5p	BTBD3	BTB domain containing 3			BTBD3
Details	339	87	hsa-miR-186-5p	ARHGEF38	Rho guanine nucleotide exchange factor 38			ARHGEF38
Details	340	87	hsa-miR-186-5p	TRPV1	transient receptor potential cation channel subfamily V member 1			TRPV1
Details	341	87	hsa-miR-186-5p	GRIK1	glutamate ionotropic receptor kainate type subunit 1			GRIK1
Details	342	87	hsa-miR-186-5p	NIT2	nitrilase family member 2			NIT2
Details	343	87	hsa-miR-186-5p	G2E3	G2/M-phase specific E3 ubiquitin protein ligase			G2E3
Details	344	87	hsa-miR-186-5p	SRPK1	SRSF protein kinase 1			SRPK1
Details	345	87	hsa-miR-186-5p	TRHDE	thyrotropin releasing hormone degrading enzyme			TRHDE
Details	346	87	hsa-miR-186-5p	ARMC8	armadillo repeat containing 8			ARMC8
Details	347	87	hsa-miR-186-5p	LUC7L3	LUC7 like 3 pre-mRNA splicing factor			LUC7L3
Details	348	87	hsa-miR-186-5p	ZNF117	zinc finger protein 117			ZNF117
Details	349	87	hsa-miR-186-5p	FOXD1	forkhead box D1			FOXD1
Details	350	87	hsa-miR-186-5p	ZNF599	zinc finger protein 599			ZNF599
Details	351	87	hsa-miR-186-5p	TAF1B	TATA-box binding protein associated factor, RNA polymerase I subunit B			TAF1B
Details	352	87	hsa-miR-186-5p	PPM1L	protein phosphatase, Mg2+/Mn2+ dependent 1L			PPM1L
Details	353	87	hsa-miR-186-5p	NPAS3	neuronal PAS domain protein 3			NPAS3
Details	354	87	hsa-miR-186-5p	COP1	COP1, E3 ubiquitin ligase			COP1
Details	355	87	hsa-miR-186-5p	MAPK9	mitogen-activated protein kinase 9			MAPK9
Details	356	87	hsa-miR-186-5p	RNF138	ring finger protein 138			RNF138
Details	357	87	hsa-miR-186-5p	CCDC112	coiled-coil domain containing 112			CCDC112
Details	358	86	hsa-miR-186-5p	EIF3A	eukaryotic translation initiation factor 3 subunit A			EIF3A
Details	359	86	hsa-miR-186-5p	DEPDC1	DEP domain containing 1			DEPDC1
Details	360	86	hsa-miR-186-5p	RPS6KA6	ribosomal protein S6 kinase A6			RPS6KA6
Details	361	86	hsa-miR-186-5p	PKHD1L1	PKHD1 like 1			PKHD1L1
Details	362	86	hsa-miR-186-5p	ART3	ADP-ribosyltransferase 3			ART3
Details	363	86	hsa-miR-186-5p	MAPKAPK5	mitogen-activated protein kinase-activated protein kinase 5			MAPKAPK5
Details	364	86	hsa-miR-186-5p	RANBP3L	RAN binding protein 3 like			RANBP3L
Details	365	86	hsa-miR-186-5p	INO80D	INO80 complex subunit D			INO80D
Details	366	86	hsa-miR-186-5p	MAN1A2	mannosidase alpha class 1A member 2			MAN1A2
Details	367	86	hsa-miR-186-5p	FAM126B	family with sequence similarity 126 member B			FAM126B
Details	368	86	hsa-miR-186-5p	LIN7A	lin-7 homolog A, crumbs cell polarity complex component			LIN7A
Details	369	86	hsa-miR-186-5p	CHD9	chromodomain helicase DNA binding protein 9			CHD9
Details	370	86	hsa-miR-186-5p	MCTP1	multiple C2 and transmembrane domain containing 1			MCTP1
Details	371	86	hsa-miR-186-5p	SUCLA2	succinate-CoA ligase ADP-forming beta subunit			SUCLA2
Details	372	86	hsa-miR-186-5p	SIRT1	sirtuin 1			SIRT1
Details	373	86	hsa-miR-186-5p	KDSR	3-ketodihydrosphingosine reductase			KDSR
Details	374	86	hsa-miR-186-5p	ENTPD5	ectonucleoside triphosphate diphosphohydrolase 5			ENTPD5
Details	375	86	hsa-miR-186-5p	SUZ12	SUZ12, polycomb repressive complex 2 subunit			SUZ12
Details	376	86	hsa-miR-186-5p	CASK	calcium/calmodulin dependent serine protein kinase			CASK
Details	377	86	hsa-miR-186-5p	TNIK	TRAF2 and NCK interacting kinase			TNIK
Details	378	86	hsa-miR-186-5p	VSX1	visual system homeobox 1			VSX1
Details	379	86	hsa-miR-186-5p	NCBP2	nuclear cap binding protein subunit 2			NCBP2
Details	380	86	hsa-miR-186-5p	ITPR2	inositol 1,4,5-trisphosphate receptor type 2			ITPR2
Details	381	86	hsa-miR-186-5p	NDEL1	nudE neurodevelopment protein 1 like 1			NDEL1
Details	382	86	hsa-miR-186-5p	GRIA2	glutamate ionotropic receptor AMPA type subunit 2			GRIA2
Details	383	86	hsa-miR-186-5p	SPRED1	sprouty related EVH1 domain containing 1			SPRED1
Details	384	86	hsa-miR-186-5p	DMD	dystrophin			DMD
Details	385	86	hsa-miR-186-5p	DDX4	DEAD-box helicase 4			DDX4
Details	386	86	hsa-miR-186-5p	MAPK1	mitogen-activated protein kinase 1			MAPK1
Details	387	86	hsa-miR-186-5p	MIER1	MIER1 transcriptional regulator			MIER1
Details	388	86	hsa-miR-186-5p	CEP41	centrosomal protein 41			CEP41
Details	389	86	hsa-miR-186-5p	PPP3CB	protein phosphatase 3 catalytic subunit beta			PPP3CB
Details	390	86	hsa-miR-186-5p	SNX2	sorting nexin 2			SNX2
Details	391	86	hsa-miR-186-5p	SELENOP	selenoprotein P			SELENOP
Details	392	86	hsa-miR-186-5p	GPCPD1	glycerophosphocholine phosphodiesterase 1			GPCPD1
Details	393	85	hsa-miR-186-5p	ASPH	aspartate beta-hydroxylase			ASPH
Details	394	85	hsa-miR-186-5p	TMEM65	transmembrane protein 65			TMEM65
Details	395	85	hsa-miR-186-5p	CYP39A1	cytochrome P450 family 39 subfamily A member 1			CYP39A1
Details	396	85	hsa-miR-186-5p	SCML1	Scm polycomb group protein like 1			SCML1
Details	397	85	hsa-miR-186-5p	PPP4R2	protein phosphatase 4 regulatory subunit 2			PPP4R2
Details	398	85	hsa-miR-186-5p	SLC30A7	solute carrier family 30 member 7			SLC30A7
Details	399	85	hsa-miR-186-5p	COBLL1	cordon-bleu WH2 repeat protein like 1			COBLL1
Details	400	85	hsa-miR-186-5p	MFHAS1	malignant fibrous histiocytoma amplified sequence 1			MFHAS1
Details	401	85	hsa-miR-186-5p	NCOA3	nuclear receptor coactivator 3			NCOA3
Details	402	85	hsa-miR-186-5p	TMBIM4	transmembrane BAX inhibitor motif containing 4			TMBIM4
Details	403	85	hsa-miR-186-5p	PTGER3	prostaglandin E receptor 3			PTGER3
Details	404	85	hsa-miR-186-5p	PDE1C	phosphodiesterase 1C			PDE1C
Details	405	85	hsa-miR-186-5p	DLC1	DLC1 Rho GTPase activating protein			DLC1
Details	406	85	hsa-miR-186-5p	SPRYD3	SPRY domain containing 3			SPRYD3
Details	407	85	hsa-miR-186-5p	TCTEX1D1	Tctex1 domain containing 1			TCTEX1D1
Details	408	85	hsa-miR-186-5p	MTF1	metal regulatory transcription factor 1			MTF1
Details	409	85	hsa-miR-186-5p	LRRC66	leucine rich repeat containing 66			LRRC66
Details	410	85	hsa-miR-186-5p	ZSCAN25	zinc finger and SCAN domain containing 25			ZSCAN25
Details	411	85	hsa-miR-186-5p	ZFAND3	zinc finger AN1-type containing 3			ZFAND3
Details	412	85	hsa-miR-186-5p	RAB6A	RAB6A, member RAS oncogene family			RAB6A
Details	413	85	hsa-miR-186-5p	WDR20	WD repeat domain 20			WDR20
Details	414	85	hsa-miR-186-5p	SSBP2	single stranded DNA binding protein 2			SSBP2
Details	415	85	hsa-miR-186-5p	LNX1	ligand of numb-protein X 1			LNX1
Details	416	85	hsa-miR-186-5p	KCNH1	potassium voltage-gated channel subfamily H member 1			KCNH1
Details	417	85	hsa-miR-186-5p	DISC1	DISC1 scaffold protein			DISC1
Details	418	85	hsa-miR-186-5p	DDX46	DEAD-box helicase 46			DDX46
Details	419	85	hsa-miR-186-5p	NOL4	nucleolar protein 4			NOL4
Details	420	85	hsa-miR-186-5p	COL25A1	collagen type XXV alpha 1 chain			COL25A1
Details	421	85	hsa-miR-186-5p	PTGDR	prostaglandin D2 receptor			PTGDR
Details	422	85	hsa-miR-186-5p	NAA16	N(alpha)-acetyltransferase 16, NatA auxiliary subunit			NAA16
Details	423	85	hsa-miR-186-5p	TIGAR	TP53 induced glycolysis regulatory phosphatase			TIGAR
Details	424	85	hsa-miR-186-5p	ATXN7	ataxin 7			ATXN7
Details	425	85	hsa-miR-186-5p	CASP10	caspase 10			CASP10
Details	426	85	hsa-miR-186-5p	XPOT	exportin for tRNA			XPOT
Details	427	85	hsa-miR-186-5p	GLYATL3	glycine-N-acyltransferase like 3			GLYATL3
Details	428	85	hsa-miR-186-5p	SCN7A	sodium voltage-gated channel alpha subunit 7			SCN7A
Details	429	85	hsa-miR-186-5p	TENT4B	terminal nucleotidyltransferase 4B			TENT4B
Details	430	85	hsa-miR-186-5p	MAP7	microtubule associated protein 7			MAP7
Details	431	85	hsa-miR-186-5p	ATAD2	ATPase family, AAA domain containing 2			ATAD2
Details	432	84	hsa-miR-186-5p	SPATA6	spermatogenesis associated 6			SPATA6
Details	433	84	hsa-miR-186-5p	STAU2	staufen double-stranded RNA binding protein 2			STAU2
Details	434	84	hsa-miR-186-5p	VEGFA	vascular endothelial growth factor A			VEGFA
Details	435	84	hsa-miR-186-5p	PDK3	pyruvate dehydrogenase kinase 3			PDK3
Details	436	84	hsa-miR-186-5p	OR11A1	olfactory receptor family 11 subfamily A member 1			OR11A1
Details	437	84	hsa-miR-186-5p	RTCA	RNA 3'-terminal phosphate cyclase			RTCA
Details	438	84	hsa-miR-186-5p	DSEL	dermatan sulfate epimerase like			DSEL
Details	439	84	hsa-miR-186-5p	CCDC84	coiled-coil domain containing 84			CCDC84
Details	440	84	hsa-miR-186-5p	RAP2C	RAP2C, member of RAS oncogene family			RAP2C
Details	441	84	hsa-miR-186-5p	ONECUT2	one cut homeobox 2			ONECUT2
Details	442	84	hsa-miR-186-5p	SLC27A6	solute carrier family 27 member 6			SLC27A6
Details	443	84	hsa-miR-186-5p	AFG1L	AFG1 like ATPase			AFG1L
Details	444	84	hsa-miR-186-5p	ZNF776	zinc finger protein 776			ZNF776
Details	445	84	hsa-miR-186-5p	ATAD1	ATPase family, AAA domain containing 1			ATAD1
Details	446	84	hsa-miR-186-5p	RIC8B	RIC8 guanine nucleotide exchange factor B			RIC8B
Details	447	84	hsa-miR-186-5p	TIPARP	TCDD inducible poly(ADP-ribose) polymerase			TIPARP
Details	448	84	hsa-miR-186-5p	LHX2	LIM homeobox 2			LHX2
Details	449	84	hsa-miR-186-5p	TMEM71	transmembrane protein 71			TMEM71
Details	450	84	hsa-miR-186-5p	CAMSAP2	calmodulin regulated spectrin associated protein family member 2			CAMSAP2
Details	451	84	hsa-miR-186-5p	UBR3	ubiquitin protein ligase E3 component n-recognin 3			UBR3
Details	452	84	hsa-miR-186-5p	CHURC1	churchill domain containing 1			CHURC1
Details	453	84	hsa-miR-186-5p	PDIK1L	PDLIM1 interacting kinase 1 like			PDIK1L
Details	454	84	hsa-miR-186-5p	CALB1	calbindin 1			CALB1
Details	455	84	hsa-miR-186-5p	NR4A2	nuclear receptor subfamily 4 group A member 2			NR4A2
Details	456	84	hsa-miR-186-5p	MOB3B	MOB kinase activator 3B			MOB3B
Details	457	84	hsa-miR-186-5p	MBTPS2	membrane bound transcription factor peptidase, site 2			MBTPS2
Details	458	84	hsa-miR-186-5p	LRRC41	leucine rich repeat containing 41			LRRC41
Details	459	83	hsa-miR-186-5p	KPNA1	karyopherin subunit alpha 1			KPNA1
Details	460	83	hsa-miR-186-5p	MYT1	myelin transcription factor 1			MYT1
Details	461	83	hsa-miR-186-5p	TMEM167A	transmembrane protein 167A			TMEM167A
Details	462	83	hsa-miR-186-5p	ERC2	ELKS/RAB6-interacting/CAST family member 2			ERC2
Details	463	83	hsa-miR-186-5p	NCSTN	nicastrin			NCSTN
Details	464	83	hsa-miR-186-5p	KIAA0408	KIAA0408			KIAA0408
Details	465	83	hsa-miR-186-5p	GCLM	glutamate-cysteine ligase modifier subunit			GCLM
Details	466	83	hsa-miR-186-5p	FAM19A2	family with sequence similarity 19 member A2, C-C motif chemokine like			FAM19A2
Details	467	83	hsa-miR-186-5p	SP3	Sp3 transcription factor			SP3
Details	468	83	hsa-miR-186-5p	MOB1B	MOB kinase activator 1B			MOB1B
Details	469	83	hsa-miR-186-5p	DICER1	dicer 1, ribonuclease III			DICER1
Details	470	83	hsa-miR-186-5p	OAS2	2'-5'-oligoadenylate synthetase 2			OAS2
Details	471	83	hsa-miR-186-5p	SLAIN2	SLAIN motif family member 2			SLAIN2
Details	472	83	hsa-miR-186-5p	TTPAL	alpha tocopherol transfer protein like			TTPAL
Details	473	83	hsa-miR-186-5p	MN1	MN1 proto-oncogene, transcriptional regulator			MN1
Details	474	83	hsa-miR-186-5p	MAP4	microtubule associated protein 4			MAP4
Details	475	83	hsa-miR-186-5p	PLSCR4	phospholipid scramblase 4			PLSCR4
Details	476	83	hsa-miR-186-5p	ZWINT	ZW10 interacting kinetochore protein			ZWINT
Details	477	83	hsa-miR-186-5p	BRD1	bromodomain containing 1			BRD1
Details	478	83	hsa-miR-186-5p	VPS13C	vacuolar protein sorting 13 homolog C			VPS13C
Details	479	83	hsa-miR-186-5p	PIN4	peptidylprolyl cis/trans isomerase, NIMA-interacting 4			PIN4
Details	480	83	hsa-miR-186-5p	CYP20A1	cytochrome P450 family 20 subfamily A member 1			CYP20A1
Details	481	83	hsa-miR-186-5p	LGALS12	galectin 12			LGALS12
Details	482	83	hsa-miR-186-5p	PKD2	polycystin 2, transient receptor potential cation channel			PKD2
Details	483	83	hsa-miR-186-5p	FRMD4B	FERM domain containing 4B			FRMD4B
Details	484	83	hsa-miR-186-5p	HMGN4	high mobility group nucleosomal binding domain 4			HMGN4
Details	485	83	hsa-miR-186-5p	ATP9A	ATPase phospholipid transporting 9A (putative)			ATP9A
Details	486	83	hsa-miR-186-5p	FZD3	frizzled class receptor 3			FZD3
Details	487	83	hsa-miR-186-5p	SIPA1L3	signal induced proliferation associated 1 like 3			SIPA1L3
Details	488	82	hsa-miR-186-5p	C14orf132	chromosome 14 open reading frame 132			C14orf132
Details	489	82	hsa-miR-186-5p	OTUD6B	OTU domain containing 6B			OTUD6B
Details	490	82	hsa-miR-186-5p	PTP4A2	protein tyrosine phosphatase type IVA, member 2			PTP4A2
Details	491	82	hsa-miR-186-5p	HEY1	hes related family bHLH transcription factor with YRPW motif 1			HEY1
Details	492	82	hsa-miR-186-5p	CROT	carnitine O-octanoyltransferase			CROT
Details	493	82	hsa-miR-186-5p	SAYSD1	SAYSVFN motif domain containing 1			SAYSD1
Details	494	82	hsa-miR-186-5p	ASPN	asporin			ASPN
Details	495	82	hsa-miR-186-5p	UTP25	UTP25, small subunit processor component			UTP25
Details	496	82	hsa-miR-186-5p	TMPRSS11F	transmembrane serine protease 11F			TMPRSS11F
Details	497	82	hsa-miR-186-5p	RPS3	ribosomal protein S3			RPS3
Details	498	82	hsa-miR-186-5p	GALR1	galanin receptor 1			GALR1
Details	499	82	hsa-miR-186-5p	OXSR1	oxidative stress responsive kinase 1			OXSR1
Details	500	82	hsa-miR-186-5p	MAP4K5	mitogen-activated protein kinase kinase kinase kinase 5			MAP4K5
Details	501	82	hsa-miR-186-5p	MAPK1IP1L	mitogen-activated protein kinase 1 interacting protein 1 like			MAPK1IP1L
Details	502	82	hsa-miR-186-5p	NRP1	neuropilin 1			NRP1
Details	503	82	hsa-miR-186-5p	FXR1	FMR1 autosomal homolog 1			FXR1
Details	504	82	hsa-miR-186-5p	ACER3	alkaline ceramidase 3			ACER3
Details	505	82	hsa-miR-186-5p	SMG1	SMG1, nonsense mediated mRNA decay associated PI3K related kinase			SMG1
Details	506	82	hsa-miR-186-5p	C12orf29	chromosome 12 open reading frame 29			C12orf29
Details	507	82	hsa-miR-186-5p	PTPN4	protein tyrosine phosphatase, non-receptor type 4			PTPN4
Details	508	82	hsa-miR-186-5p	SOCS4	suppressor of cytokine signaling 4			SOCS4
Details	509	81	hsa-miR-186-5p	ADAM8	ADAM metallopeptidase domain 8			ADAM8
Details	510	81	hsa-miR-186-5p	CNTNAP1	contactin associated protein 1			CNTNAP1
Details	511	81	hsa-miR-186-5p	ACSS3	acyl-CoA synthetase short chain family member 3			ACSS3
Details	512	81	hsa-miR-186-5p	ARFGEF1	ADP ribosylation factor guanine nucleotide exchange factor 1			ARFGEF1
Details	513	81	hsa-miR-186-5p	WWP2	WW domain containing E3 ubiquitin protein ligase 2			WWP2
Details	514	81	hsa-miR-186-5p	ZDHHC15	zinc finger DHHC-type containing 15			ZDHHC15
Details	515	81	hsa-miR-186-5p	LPAR5	lysophosphatidic acid receptor 5			LPAR5
Details	516	81	hsa-miR-186-5p	DCUN1D4	defective in cullin neddylation 1 domain containing 4			DCUN1D4
Details	517	81	hsa-miR-186-5p	RC3H2	ring finger and CCCH-type domains 2			RC3H2
Details	518	81	hsa-miR-186-5p	PDS5B	PDS5 cohesin associated factor B			PDS5B
Details	519	81	hsa-miR-186-5p	SPECC1	sperm antigen with calponin homology and coiled-coil domains 1			SPECC1
Details	520	81	hsa-miR-186-5p	FAM76B	family with sequence similarity 76 member B			FAM76B
Details	521	81	hsa-miR-186-5p	SBNO1	strawberry notch homolog 1			SBNO1
Details	522	81	hsa-miR-186-5p	ATP6V1C2	ATPase H+ transporting V1 subunit C2			ATP6V1C2
Details	523	81	hsa-miR-186-5p	DTX3L	deltex E3 ubiquitin ligase 3L			DTX3L
Details	524	81	hsa-miR-186-5p	PRTG	protogenin			PRTG
Details	525	81	hsa-miR-186-5p	ARMC3	armadillo repeat containing 3			ARMC3
Details	526	81	hsa-miR-186-5p	ATL2	atlastin GTPase 2			ATL2
Details	527	81	hsa-miR-186-5p	DZIP1	DAZ interacting zinc finger protein 1			DZIP1
Details	528	81	hsa-miR-186-5p	GSTM3	glutathione S-transferase mu 3			GSTM3
Details	529	81	hsa-miR-186-5p	SPRYD7	SPRY domain containing 7			SPRYD7
Details	530	81	hsa-miR-186-5p	YBX3	Y-box binding protein 3			YBX3
Details	531	81	hsa-miR-186-5p	KCTD16	potassium channel tetramerization domain containing 16			KCTD16
Details	532	81	hsa-miR-186-5p	PDCD4	programmed cell death 4			PDCD4
Details	533	81	hsa-miR-186-5p	IRX2	iroquois homeobox 2			IRX2
Details	534	81	hsa-miR-186-5p	TDRD15	tudor domain containing 15			TDRD15
Details	535	81	hsa-miR-186-5p	PAK3	p21 (RAC1) activated kinase 3			PAK3
Details	536	81	hsa-miR-186-5p	DYNC2H1	dynein cytoplasmic 2 heavy chain 1			DYNC2H1
Details	537	81	hsa-miR-186-5p	LUZP2	leucine zipper protein 2			LUZP2
Details	538	81	hsa-miR-186-5p	ZNF503	zinc finger protein 503			ZNF503
Details	539	81	hsa-miR-186-5p	TULP4	tubby like protein 4			TULP4
Details	540	81	hsa-miR-186-5p	SRSF12	serine and arginine rich splicing factor 12			SRSF12
Details	541	81	hsa-miR-186-5p	SHOX	short stature homeobox			SHOX
Details	542	81	hsa-miR-186-5p	XRN1	5'-3' exoribonuclease 1			XRN1
Details	543	81	hsa-miR-186-5p	SNRNP48	small nuclear ribonucleoprotein U11/U12 subunit 48			SNRNP48
Details	544	81	hsa-miR-186-5p	SCAF11	SR-related CTD associated factor 11			SCAF11
Details	545	81	hsa-miR-186-5p	EPC2	enhancer of polycomb homolog 2			EPC2
Details	546	81	hsa-miR-186-5p	UBQLN2	ubiquilin 2			UBQLN2
Details	547	81	hsa-miR-186-5p	DOCK2	dedicator of cytokinesis 2			DOCK2
Details	548	80	hsa-miR-186-5p	FAM124B	family with sequence similarity 124 member B			FAM124B
Details	549	80	hsa-miR-186-5p	ANGPT2	angiopoietin 2			ANGPT2
Details	550	80	hsa-miR-186-5p	TMED7-TICAM2	TMED7-TICAM2 readthrough			TMED7-TICAM2
Details	551	80	hsa-miR-186-5p	SERP1	stress associated endoplasmic reticulum protein 1			SERP1
Details	552	80	hsa-miR-186-5p	ZFY	zinc finger protein Y-linked			ZFY
Details	553	80	hsa-miR-186-5p	IMPG2	interphotoreceptor matrix proteoglycan 2			IMPG2
Details	554	80	hsa-miR-186-5p	ESCO2	establishment of sister chromatid cohesion N-acetyltransferase 2			ESCO2
Details	555	80	hsa-miR-186-5p	EPB41L4B	erythrocyte membrane protein band 4.1 like 4B			EPB41L4B
Details	556	80	hsa-miR-186-5p	UGGT1	UDP-glucose glycoprotein glucosyltransferase 1			UGGT1
Details	557	80	hsa-miR-186-5p	XPR1	xenotropic and polytropic retrovirus receptor 1			XPR1
Details	558	80	hsa-miR-186-5p	WDSUB1	WD repeat, sterile alpha motif and U-box domain containing 1			WDSUB1
Details	559	80	hsa-miR-186-5p	MBNL2	muscleblind like splicing regulator 2			MBNL2
Details	560	80	hsa-miR-186-5p	IFNA2	interferon alpha 2			IFNA2
Details	561	80	hsa-miR-186-5p	SLC24A2	solute carrier family 24 member 2			SLC24A2
Details	562	80	hsa-miR-186-5p	TRIM23	tripartite motif containing 23			TRIM23
Details	563	80	hsa-miR-186-5p	RALGPS2	Ral GEF with PH domain and SH3 binding motif 2			RALGPS2
Details	564	80	hsa-miR-186-5p	HNRNPR	heterogeneous nuclear ribonucleoprotein R			HNRNPR
Details	565	80	hsa-miR-186-5p	TSPAN31	tetraspanin 31			TSPAN31
Details	566	80	hsa-miR-186-5p	RYR2	ryanodine receptor 2			RYR2
Details	567	80	hsa-miR-186-5p	SOX11	SRY-box 11			SOX11
Details	568	80	hsa-miR-186-5p	PCSK2	proprotein convertase subtilisin/kexin type 2			PCSK2
Details	569	80	hsa-miR-186-5p	SCN2A	sodium voltage-gated channel alpha subunit 2			SCN2A
Details	570	80	hsa-miR-186-5p	PPM1F	protein phosphatase, Mg2+/Mn2+ dependent 1F			PPM1F
Details	571	80	hsa-miR-186-5p	SLC44A5	solute carrier family 44 member 5			SLC44A5
Details	572	80	hsa-miR-186-5p	ZC3H12B	zinc finger CCCH-type containing 12B			ZC3H12B
Details	573	80	hsa-miR-186-5p	TRMT5	tRNA methyltransferase 5			TRMT5
Details	574	80	hsa-miR-186-5p	CNTLN	centlein			CNTLN
