# Supplementary material for: Extracellular Vesicle-Associated miR-222-3p and miR-186-5p as Potential Hypoxic Markers in Canine Osteosarcoma: A Preliminary In Vitro Study
Source: Animals (Basel). 2026 Apr 20;16(8):1265. doi: 10.3390/ani16081265 (PMC13113573; doi:10.3390/ani16081265)
Supplement: Supplementary file 1 [file animals-16-01265-s001.zip › suppl/SUPPLEMENTARY_FILE_S1.xlsx]

## Sheet: Sheet1
Target Detail	Target Rank	Target Score	miRNA Name	Gene Symbol	Gene Description				Gene Symbol
Details	1	100	hsa-miR-222-3p	GABRA1	gamma-aminobutyric acid type A receptor alpha1 subunit				GABRA1
Details	2	100	hsa-miR-222-3p	RIMS3	regulating synaptic membrane exocytosis 3				RIMS3
Details	3	99	hsa-miR-222-3p	CDKN1B	cyclin dependent kinase inhibitor 1B				CDKN1B
Details	4	98	hsa-miR-222-3p	TCF12	transcription factor 12				TCF12
Details	5	98	hsa-miR-222-3p	PANK3	pantothenate kinase 3				PANK3
Details	6	98	hsa-miR-222-3p	HECTD2	HECT domain E3 ubiquitin protein ligase 2				HECTD2
Details	7	98	hsa-miR-222-3p	PAIP1	poly(A) binding protein interacting protein 1				PAIP1
Details	8	97	hsa-miR-222-3p	HMBOX1	homeobox containing 1				HMBOX1
Details	9	97	hsa-miR-222-3p	RGS6	regulator of G protein signaling 6				RGS6
Details	10	97	hsa-miR-222-3p	RFX7	regulatory factor X7				RFX7
Details	11	96	hsa-miR-222-3p	EIF5A2	eukaryotic translation initiation factor 5A2				EIF5A2
Details	12	95	hsa-miR-222-3p	GRB10	growth factor receptor bound protein 10				GRB10
Details	13	95	hsa-miR-222-3p	KIT	KIT proto-oncogene receptor tyrosine kinase				KIT
Details	14	95	hsa-miR-222-3p	ARHGEF38	Rho guanine nucleotide exchange factor 38				ARHGEF38
Details	15	95	hsa-miR-222-3p	MIDN	midnolin				MIDN
Details	16	95	hsa-miR-222-3p	EML6	EMAP like 6				EML6
Details	17	95	hsa-miR-222-3p	CLVS2	clavesin 2				CLVS2
Details	18	95	hsa-miR-222-3p	GNAI3	G protein subunit alpha i3				GNAI3
Details	19	94	hsa-miR-222-3p	VAPB	VAMP associated protein B and C				VAPB
Details	20	94	hsa-miR-222-3p	RAB18	RAB18, member RAS oncogene family				RAB18
Details	21	94	hsa-miR-222-3p	FNDC3A	fibronectin type III domain containing 3A				FNDC3A
Details	22	94	hsa-miR-222-3p	MYLIP	myosin regulatory light chain interacting protein				MYLIP
Details	23	94	hsa-miR-222-3p	TGS1	trimethylguanosine synthase 1				TGS1
Details	24	94	hsa-miR-222-3p	FNIP2	folliculin interacting protein 2				FNIP2
Details	25	94	hsa-miR-222-3p	GRIK1	glutamate ionotropic receptor kainate type subunit 1				GRIK1
Details	26	94	hsa-miR-222-3p	DENND1B	DENN domain containing 1B				DENND1B
Details	27	94	hsa-miR-222-3p	ADAM22	ADAM metallopeptidase domain 22				ADAM22
Details	28	93	hsa-miR-222-3p	LOC100506388	uncharacterized LOC100506388				LOC100506388
Details	29	93	hsa-miR-222-3p	TFG	TRK-fused gene				TFG
Details	30	93	hsa-miR-222-3p	GALNT3	polypeptide N-acetylgalactosaminyltransferase 3				GALNT3
Details	31	93	hsa-miR-222-3p	ZNF91	zinc finger protein 91				ZNF91
Details	32	93	hsa-miR-222-3p	NRK	Nik related kinase				NRK
Details	33	93	hsa-miR-222-3p	PCMTD1	protein-L-isoaspartate (D-aspartate) O-methyltransferase domain containing 1				PCMTD1
Details	34	93	hsa-miR-222-3p	WDR35	WD repeat domain 35				WDR35
Details	35	93	hsa-miR-222-3p	MIER3	MIER family member 3				MIER3
Details	36	93	hsa-miR-222-3p	C3orf70	chromosome 3 open reading frame 70				C3orf70
Details	37	92	hsa-miR-222-3p	DCUN1D1	defective in cullin neddylation 1 domain containing 1				DCUN1D1
Details	38	92	hsa-miR-222-3p	AGTPBP1	ATP/GTP binding protein 1				AGTPBP1
Details	39	92	hsa-miR-222-3p	CDH2	cadherin 2				CDH2
Details	40	92	hsa-miR-222-3p	POGZ	pogo transposable element derived with ZNF domain				POGZ
Details	41	92	hsa-miR-222-3p	DMRT3	doublesex and mab-3 related transcription factor 3				DMRT3
Details	42	92	hsa-miR-222-3p	SEC62	SEC62 homolog, preprotein translocation factor				SEC62
Details	43	92	hsa-miR-222-3p	RSBN1L	round spermatid basic protein 1 like				RSBN1L
Details	44	92	hsa-miR-222-3p	PPP3R1	protein phosphatase 3 regulatory subunit B, alpha				PPP3R1
Details	45	92	hsa-miR-222-3p	ARF4	ADP ribosylation factor 4				ARF4
Details	46	92	hsa-miR-222-3p	NAA25	N(alpha)-acetyltransferase 25, NatB auxiliary subunit				NAA25
Details	47	92	hsa-miR-222-3p	CHSY1	chondroitin sulfate synthase 1				CHSY1
Details	48	92	hsa-miR-222-3p	ERBB4	erb-b2 receptor tyrosine kinase 4				ERBB4
Details	49	92	hsa-miR-222-3p	CCN1	cellular communication network factor 1				CCN1
Details	50	92	hsa-miR-222-3p	RIT2	Ras like without CAAX 2				RIT2
Details	51	92	hsa-miR-222-3p	ZFPM2	zinc finger protein, FOG family member 2				ZFPM2
Details	52	91	hsa-miR-222-3p	CBWD6	COBW domain containing 6				CBWD6
Details	53	91	hsa-miR-222-3p	VASH1	vasohibin 1				VASH1
Details	54	91	hsa-miR-222-3p	TP53BP2	tumor protein p53 binding protein 2				TP53BP2
Details	55	91	hsa-miR-222-3p	CBWD1	COBW domain containing 1				CBWD1
Details	56	91	hsa-miR-222-3p	ATXN1	ataxin 1				ATXN1
Details	57	91	hsa-miR-222-3p	KIF20A	kinesin family member 20A				KIF20A
Details	58	91	hsa-miR-222-3p	AP3B2	adaptor related protein complex 3 subunit beta 2				AP3B2
Details	59	91	hsa-miR-222-3p	CBWD5	COBW domain containing 5				CBWD5
Details	60	91	hsa-miR-222-3p	CASZ1	castor zinc finger 1				CASZ1
Details	61	91	hsa-miR-222-3p	TMCC1	transmembrane and coiled-coil domain family 1				TMCC1
Details	62	91	hsa-miR-222-3p	ETV3	ETS variant 3				ETV3
Details	63	91	hsa-miR-222-3p	DCAF12	DDB1 and CUL4 associated factor 12				DCAF12
Details	64	91	hsa-miR-222-3p	SUN2	Sad1 and UNC84 domain containing 2				SUN2
Details	65	91	hsa-miR-222-3p	CBWD3	COBW domain containing 3				CBWD3
Details	66	91	hsa-miR-222-3p	FMR1	fragile X mental retardation 1				FMR1
Details	67	91	hsa-miR-222-3p	FOXN2	forkhead box N2				FOXN2
Details	68	91	hsa-miR-222-3p	HNRNPH3	heterogeneous nuclear ribonucleoprotein H3				HNRNPH3
Details	69	91	hsa-miR-222-3p	MRAP2	melanocortin 2 receptor accessory protein 2				MRAP2
Details	70	91	hsa-miR-222-3p	KIF16B	kinesin family member 16B				KIF16B
Details	71	90	hsa-miR-222-3p	MARK1	microtubule affinity regulating kinase 1				MARK1
Details	72	90	hsa-miR-222-3p	APOLD1	apolipoprotein L domain containing 1				APOLD1
Details	73	90	hsa-miR-222-3p	CBWD2	COBW domain containing 2				CBWD2
Details	74	90	hsa-miR-222-3p	SYT10	synaptotagmin 10				SYT10
Details	75	90	hsa-miR-222-3p	KLF7	Kruppel like factor 7				KLF7
Details	76	90	hsa-miR-222-3p	PIK3R1	phosphoinositide-3-kinase regulatory subunit 1				PIK3R1
Details	77	90	hsa-miR-222-3p	PHACTR4	phosphatase and actin regulator 4				PHACTR4
Details	78	90	hsa-miR-222-3p	LHFPL2	LHFPL tetraspan subfamily member 2				LHFPL2
Details	79	90	hsa-miR-222-3p	FERMT2	fermitin family member 2				FERMT2
Details	80	89	hsa-miR-222-3p	RFX8	RFX family member 8, lacking RFX DNA binding domain				RFX8
Details	81	89	hsa-miR-222-3p	NXPH1	neurexophilin 1				NXPH1
Details	82	89	hsa-miR-222-3p	MARF1	meiosis regulator and mRNA stability factor 1				MARF1
Details	83	89	hsa-miR-222-3p	C6	complement C6				C6
Details	84	89	hsa-miR-222-3p	CXCL12	C-X-C motif chemokine ligand 12				CXCL12
Details	85	89	hsa-miR-222-3p	C6orf118	chromosome 6 open reading frame 118				C6orf118
Details	86	89	hsa-miR-222-3p	BICDL1	BICD family like cargo adaptor 1				BICDL1
Details	87	89	hsa-miR-222-3p	CCDC18	coiled-coil domain containing 18				CCDC18
Details	88	89	hsa-miR-222-3p	BRWD1	bromodomain and WD repeat domain containing 1				BRWD1
Details	89	89	hsa-miR-222-3p	PPP2R2A	protein phosphatase 2 regulatory subunit Balpha				PPP2R2A
Details	90	88	hsa-miR-222-3p	DPH6	diphthamine biosynthesis 6				DPH6
Details	91	88	hsa-miR-222-3p	PIEZO2	piezo type mechanosensitive ion channel component 2				PIEZO2
Details	92	88	hsa-miR-222-3p	ZNF615	zinc finger protein 615				ZNF615
Details	93	88	hsa-miR-222-3p	HIPK1	homeodomain interacting protein kinase 1				HIPK1
Details	94	88	hsa-miR-222-3p	PLCL2	phospholipase C like 2				PLCL2
Details	95	88	hsa-miR-222-3p	FAM214A	family with sequence similarity 214 member A				FAM214A
Details	96	88	hsa-miR-222-3p	CDK19	cyclin dependent kinase 19				CDK19
Details	97	88	hsa-miR-222-3p	GABRG1	gamma-aminobutyric acid type A receptor gamma1 subunit				GABRG1
Details	98	88	hsa-miR-222-3p	WDR47	WD repeat domain 47				WDR47
Details	99	88	hsa-miR-222-3p	GUCY1A2	guanylate cyclase 1 soluble subunit alpha 2				GUCY1A2
Details	100	88	hsa-miR-222-3p	KDR	kinase insert domain receptor				KDR
Details	101	87	hsa-miR-222-3p	ESR1	estrogen receptor 1				ESR1
Details	102	87	hsa-miR-222-3p	SYBU	syntabulin				SYBU
Details	103	87	hsa-miR-222-3p	CTDSPL2	CTD small phosphatase like 2				CTDSPL2
Details	104	87	hsa-miR-222-3p	ASPA	aspartoacylase				ASPA
Details	105	87	hsa-miR-222-3p	SESN3	sestrin 3				SESN3
Details	106	87	hsa-miR-222-3p	USP27X	ubiquitin specific peptidase 27 X-linked				USP27X
Details	107	87	hsa-miR-222-3p	SBK1	SH3 domain binding kinase 1				SBK1
Details	108	87	hsa-miR-222-3p	TUB	tubby bipartite transcription factor				TUB
Details	109	86	hsa-miR-222-3p	ZMYM2	zinc finger MYM-type containing 2				ZMYM2
Details	110	86	hsa-miR-222-3p	SLC4A7	solute carrier family 4 member 7				SLC4A7
Details	111	86	hsa-miR-222-3p	CLRN1	clarin 1				CLRN1
Details	112	86	hsa-miR-222-3p	EIF3J	eukaryotic translation initiation factor 3 subunit J				EIF3J
Details	113	86	hsa-miR-222-3p	RFX3	regulatory factor X3				RFX3
Details	114	86	hsa-miR-222-3p	ANKRD12	ankyrin repeat domain 12				ANKRD12
Details	115	86	hsa-miR-222-3p	DPP8	dipeptidyl peptidase 8				DPP8
Details	116	86	hsa-miR-222-3p	AQP3	aquaporin 3 (Gill blood group)				AQP3
Details	117	86	hsa-miR-222-3p	TSPAN13	tetraspanin 13				TSPAN13
Details	118	86	hsa-miR-222-3p	DDIT4	DNA damage inducible transcript 4				DDIT4
Details	119	86	hsa-miR-222-3p	TLE3	TLE family member 3, transcriptional corepressor				TLE3
Details	120	85	hsa-miR-222-3p	IRX5	iroquois homeobox 5				IRX5
Details	121	85	hsa-miR-222-3p	ZFYVE16	zinc finger FYVE-type containing 16				ZFYVE16
Details	122	85	hsa-miR-222-3p	TRPC3	transient receptor potential cation channel subfamily C member 3				TRPC3
Details	123	85	hsa-miR-222-3p	RNPS1	RNA binding protein with serine rich domain 1				RNPS1
Details	124	85	hsa-miR-222-3p	BEND4	BEN domain containing 4				BEND4
Details	125	85	hsa-miR-222-3p	KIAA1841	KIAA1841				KIAA1841
Details	126	85	hsa-miR-222-3p	PAF1	PAF1 homolog, Paf1/RNA polymerase II complex component				PAF1
Details	127	85	hsa-miR-222-3p	MIA3	MIA SH3 domain ER export factor 3				MIA3
Details	128	85	hsa-miR-222-3p	PGPEP1L	pyroglutamyl-peptidase I like				PGPEP1L
Details	129	85	hsa-miR-222-3p	CLGN	calmegin				CLGN
Details	130	85	hsa-miR-222-3p	SEMA3C	semaphorin 3C				SEMA3C
Details	131	85	hsa-miR-222-3p	LYPLA1	lysophospholipase 1				LYPLA1
Details	132	84	hsa-miR-222-3p	L3MBTL1	L3MBTL1, histone methyl-lysine binding protein				L3MBTL1
Details	133	84	hsa-miR-222-3p	SNX4	sorting nexin 4				SNX4
Details	134	84	hsa-miR-222-3p	BEAN1	brain expressed associated with NEDD4 1				BEAN1
Details	135	84	hsa-miR-222-3p	GPBP1	GC-rich promoter binding protein 1				GPBP1
Details	136	84	hsa-miR-222-3p	FGF14	fibroblast growth factor 14				FGF14
Details	137	84	hsa-miR-222-3p	ZNF385A	zinc finger protein 385A				ZNF385A
Details	138	84	hsa-miR-222-3p	NIPAL4	NIPA like domain containing 4				NIPAL4
Details	139	84	hsa-miR-222-3p	UBE2J1	ubiquitin conjugating enzyme E2 J1				UBE2J1
Details	140	84	hsa-miR-222-3p	AIDA	axin interactor, dorsalization associated				AIDA
Details	141	84	hsa-miR-222-3p	NYAP2	neuronal tyrosine-phosphorylated phosphoinositide-3-kinase adaptor 2				NYAP2
Details	142	84	hsa-miR-222-3p	TSC22D3	TSC22 domain family member 3				TSC22D3
Details	143	84	hsa-miR-222-3p	BCL2L11	BCL2 like 11				BCL2L11
Details	144	84	hsa-miR-222-3p	GDF9	growth differentiation factor 9				GDF9
Details	145	84	hsa-miR-222-3p	ZNF181	zinc finger protein 181				ZNF181
Details	146	83	hsa-miR-222-3p	POLR3E	RNA polymerase III subunit E				POLR3E
Details	147	83	hsa-miR-222-3p	FXN	frataxin				FXN
Details	148	83	hsa-miR-222-3p	BRWD3	bromodomain and WD repeat domain containing 3				BRWD3
Details	149	83	hsa-miR-222-3p	IRF2	interferon regulatory factor 2				IRF2
Details	150	83	hsa-miR-222-3p	ATP1B1	ATPase Na+/K+ transporting subunit beta 1				ATP1B1
Details	151	83	hsa-miR-222-3p	DNAJC6	DnaJ heat shock protein family (Hsp40) member C6				DNAJC6
Details	152	83	hsa-miR-222-3p	TUBA1A	tubulin alpha 1a				TUBA1A
Details	153	83	hsa-miR-222-3p	SNRNP48	small nuclear ribonucleoprotein U11/U12 subunit 48				SNRNP48
Details	154	83	hsa-miR-222-3p	RNF4	ring finger protein 4				RNF4
Details	155	82	hsa-miR-222-3p	SLC2A13	solute carrier family 2 member 13				SLC2A13
Details	156	82	hsa-miR-222-3p	SHLD2	shieldin complex subunit 2				SHLD2
Details	157	82	hsa-miR-222-3p	BBC3	BCL2 binding component 3				BBC3
Details	158	82	hsa-miR-222-3p	LBR	lamin B receptor				LBR
Details	159	82	hsa-miR-222-3p	RDX	radixin				RDX
Details	160	82	hsa-miR-222-3p	WNK3	WNK lysine deficient protein kinase 3				WNK3
Details	161	82	hsa-miR-222-3p	NAP1L5	nucleosome assembly protein 1 like 5				NAP1L5
Details	162	82	hsa-miR-222-3p	SYNCRIP	synaptotagmin binding cytoplasmic RNA interacting protein				SYNCRIP
Details	163	82	hsa-miR-222-3p	PLXNC1	plexin C1				PLXNC1
Details	164	81	hsa-miR-222-3p	RBP2	retinol binding protein 2				RBP2
Details	165	81	hsa-miR-222-3p	SVIP	small VCP interacting protein				SVIP
Details	166	81	hsa-miR-222-3p	AKAP5	A-kinase anchoring protein 5				AKAP5
Details	167	81	hsa-miR-222-3p	INA	internexin neuronal intermediate filament protein alpha				INA
Details	168	81	hsa-miR-222-3p	SMARCA5	SWI/SNF related, matrix associated, actin dependent regulator of chromatin, subfamily a, member 5				SMARCA5
Details	169	81	hsa-miR-222-3p	LUZP2	leucine zipper protein 2				LUZP2
Details	170	81	hsa-miR-222-3p	TDRP	testis development related protein				TDRP
Details	171	81	hsa-miR-222-3p	SNAP29	synaptosome associated protein 29				SNAP29
Details	172	80	hsa-miR-222-3p	ZFP36L2	ZFP36 ring finger protein like 2				ZFP36L2
Details	173	80	hsa-miR-222-3p	SLC6A4	solute carrier family 6 member 4				SLC6A4
Details	174	80	hsa-miR-222-3p	RAB1A	RAB1A, member RAS oncogene family				RAB1A
Details	175	80	hsa-miR-222-3p	PMEPA1	prostate transmembrane protein, androgen induced 1				PMEPA1
Details	176	80	hsa-miR-222-3p	RALA	RAS like proto-oncogene A				RALA
Details	177	80	hsa-miR-222-3p	SEC24C	SEC24 homolog C, COPII coat complex component				SEC24C
Details	178	80	hsa-miR-222-3p	CASR	calcium sensing receptor				CASR
Details	179	80	hsa-miR-222-3p	HSPA8	heat shock protein family A (Hsp70) member 8				HSPA8
Details	180	80	hsa-miR-222-3p	TNRC6C	trinucleotide repeat containing 6C				TNRC6C
Details	181	80	hsa-miR-222-3p	ZNF624	zinc finger protein 624				ZNF624
Details	182	80	hsa-miR-222-3p	PRRC2B	proline rich coiled-coil 2B				PRRC2B
