# Supplementary material for: Extracellular Vesicle-Associated miR-222-3p and miR-186-5p as Potential Hypoxic Markers in Canine Osteosarcoma: A Preliminary In Vitro Study
Source: Animals (Basel). 2026 Apr 20;16(8):1265. doi: 10.3390/ani16081265 (PMC13113573; doi:10.3390/ani16081265)
Supplement: Supplementary file 1 [file animals-16-01265-s001.zip › suppl/SUPPLEMENTARY_FILE_S3.xlsx]

## Sheet: Sheet1
Cluster	Cluster Enrichment Score	Category	Term	Count	List Total	Pop Hits	Pop Total	%	P-Value	Benjamini	Fold Enrichment	Bonferroni	FDR	Fisher Exact	User Ids
1	2.39	INTERPRO	RFX-like	3	168	8	21702	1.76	0.0016	0.579	48.44	0.65	0.579	2.48e-05	RFX8,RFX7,RFX3
1	2.39	INTERPRO	DNA-bd_RFX	3	168	9	21702	1.76	0.00205	0.579	43.06	0.739	0.579	3.7e-05	RFX8,RFX7,RFX3
1	2.39	UP_SEQ_FEATURE	DOMAIN:RFX-type winged-helix	3	161	9	20172	1.76	0.00217	0.0785	41.76	0.376	0.0778	4.05e-05	RFX8,RFX7,RFX3
1	2.39	INTERPRO	WH_DNA-bd_sf	7	168	236	21702	4.12	0.01	1.00e+0	3.83	0.999	1.00e+0	0.00247	RFX8,RFX7,IRF2,RFX3,ETV3,FOXN2,RGS6
1	2.39	INTERPRO	WH-like_DNA-bd_sf	7	168	258	21702	4.12	0.015	1.00e+0	3.5	1.00e+0	1.00e+0	0.00404	RFX8,RFX7,IRF2,RFX3,ETV3,FOXN2,RGS6
2	1.77	INTERPRO	WD40/YVTN_repeat-like_dom_sf	10	168	377	21702	5.88	0.00265	0.579	3.43	0.824	0.579	0.000736	TLE3,WDR47,EML6,SEMA3C,PPP2R2A,PLXNC1,BRWD1,DCAF12,WDR35,BRWD3
2	1.77	INTERPRO	WD40_rpt	8	168	298	21702	4.71	0.00843	1.00e+0	3.47	0.996	1.00e+0	0.0023	TLE3,WDR47,EML6,PPP2R2A,BRWD1,DCAF12,WDR35,BRWD3
2	1.77	INTERPRO	WD40_repeat_dom_sf	8	168	330	21702	4.71	0.0142	1.00e+0	3.13	1.00e+0	1.00e+0	0.00427	TLE3,WDR47,EML6,PPP2R2A,BRWD1,DCAF12,WDR35,BRWD3
2	1.77	UP_SEQ_FEATURE	REPEAT:WD	7	161	255	20172	4.12	0.0163	0.504	3.44	0.972	0.5	0.00446	TLE3,WDR47,EML6,BRWD1,DCAF12,WDR35,BRWD3
2	1.77	SMART	WD40	8	102	296	10879	4.71	0.0201	1.00e+0	2.88	0.901	1.00e+0	0.00657	TLE3,WDR47,EML6,PPP2R2A,BRWD1,DCAF12,WDR35,BRWD3
2	1.77	INTERPRO	WD40_repeat_CS	5	168	160	21702	2.94	0.0353	1.00e+0	4.04	1.00e+0	1.00e+0	0.00821	TLE3,WDR47,BRWD1,DCAF12,BRWD3
2	1.77	UP_KW_DOMAIN	WD repeat	5	102	233	12799	2.94	0.112	0.892	2.69	0.896	0.892	0.0385	TLE3,PPP2R2A,DCAF12,WDR35,BRWD3
3	1.59	GOTERM_BP_DIRECT	COPII-coated vesicle cargo loading	3	160	16	19232	1.76	0.00755	1.00e+0	22.54	0.999	1.00e+0	0.000292	RAB1A,MIA3,SEC24C
3	1.59	UP_KW_BIOLOGICAL_PROCESS	ER-Golgi transport	4	84	73	9167	2.35	0.0283	0.417	5.98	0.816	0.417	0.00442	RAB1A,ARF4,MIA3,SEC24C
3	1.59	GOTERM_BP_DIRECT	endoplasmic reticulum to Golgi vesicle-mediated transport	4	160	122	19232	2.35	0.0805	1.00e+0	3.94	1.00e+0	1.00e+0	0.019	RAB1A,TFG,MIA3,SEC24C
4	1.35	UP_KW_BIOLOGICAL_PROCESS	Transcription regulation	25	84	1760	9167	14.71	0.0207	0.417	1.55	0.709	0.417	0.0128	L3MBTL1,WDR47,LYPLA1,TCF12,RFX3,DMRT3,RNF4,HIPK1,FOXN2,ETV3,ESR1,KLF7,HMBOX1,RFX8,ATXN1,MIER3,ERBB4,TGS1,GPBP1,ZNF615,IRF2,ZNF624,ZFPM2,BRWD1
4	1.35	UP_KW_BIOLOGICAL_PROCESS	Transcription	25	84	1799	9167	14.71	0.0265	0.417	1.52	0.795	0.417	0.0167	L3MBTL1,WDR47,LYPLA1,TCF12,RFX3,DMRT3,RNF4,HIPK1,FOXN2,ETV3,ESR1,KLF7,HMBOX1,RFX8,ATXN1,MIER3,ERBB4,TGS1,GPBP1,ZNF615,IRF2,ZNF624,ZFPM2,BRWD1
4	1.35	UP_KW_MOLECULAR_FUNCTION	DNA-binding	19	86	1542	10798	11.18	0.053	0.741	1.55	0.898	0.741	0.0324	LYPLA1,TCF12,RFX3,ETV3,RNF4,ESR1,KLF7,HMBOX1,RFX8,ATXN1,RFX7,POGZ,GPBP1,ZNF615,IRF2,ZNF624,ZFPM2,LBR
4	1.35	UP_KW_CELLULAR_COMPONENT	Nucleus	46	134	4391	15839	27.06	0.0709	0.624	1.24	0.898	0.624	0.0549	L3MBTL1,WDR47,MIDN,CDKN1B,FMR1,DCUN1D1,RNF4,ZFP36L2,SYNCRIP,HMBOX1,ATXN1,MIER3,ERBB4,TGS1,POGZ,GPBP1,TP53BP2,KDR,ZNF624,LBR,DCAF12,ZNF385A,TLE3,HSPA8,CDK19,LYPLA1,AGTPBP1,TSC22D3,TCF12,SMARCA5,RFX3,HIPK1,ETV3,ESR1,KLF7,RFX8,RFX7,ZNF615,IRF2,PAF1,RNPS1,HNRNPH3,ZFPM2,BRWD1,ASPA
4	1.35	GOTERM_MF_DIRECT	DNA binding	19	155	1536	18588	11.18	0.085	1.00e+0	1.48	1.00e+0	1.00e+0	0.0537	LYPLA1,IRX5,TCF12,SMARCA5,RFX3,RNF4,ESR1,KLF7,RFX8,ATXN1,RFX7,POGZ,GPBP1,ZNF615,BEND4,ZNF624,ZFPM2,LBR
5	1.16	GOTERM_BP_DIRECT	cell surface receptor protein tyrosine kinase signaling pathway	4	160	104	19232	2.35	0.0552	1.00e+0	4.62	1.00e+0	1.00e+0	0.0112	KIF16B,ERBB4,KDR,PIK3R1
5	1.16	KEGG_PATHWAY	Proteoglycans in cancer	5	74	204	10019	2.94	0.0613	1.00e+0	3.32	1.00e+0	1.00e+0	0.0173	ERBB4,RDX,KDR,PIK3R1,ESR1
5	1.16	GOTERM_BP_DIRECT	negative regulation of apoptotic process	6	160	293	19232	3.53	0.0963	1.00e+0	2.46	1.00e+0	1.00e+0	0.0361	ARF4,ERBB4,WNK3,KDR,PIK3R1,CCN1
6	1.04	UP_KW_BIOLOGICAL_PROCESS	Protein transport	10	84	466	9167	5.88	0.0245	0.417	2.34	0.769	0.417	0.00987	SNX4,RAB1A,ARF4,RAB18,MIA3,KIF20A,SEC62,SEC24C,AP3B2,SNAP29
6	1.04	GOTERM_BP_DIRECT	protein transport	8	160	454	19232	4.71	0.0833	1.00e+0	2.12	1.00e+0	1.00e+0	0.0364	SNX4,RAB1A,ARF4,RAB18,MIA3,KIF20A,SEC62,SNAP29
6	1.04	UP_KW_CELLULAR_COMPONENT	Golgi apparatus	7	134	580	15839	4.12	0.361	1.00e+0	1.43	1.00e+0	1.00e+0	0.221	RAB1A,ARF4,CLVS2,KIF20A,FNDC3A,AP3B2,SNAP29
7	1.01	KEGG_PATHWAY	PI3K-Akt signaling pathway	8	74	363	10019	4.71	0.0162	1.00e+0	2.98	0.968	1.00e+0	0.00515	CDKN1B,BCL2L11,ERBB4,KIT,DDIT4,KDR,PPP2R2A,PIK3R1
7	1.01	KEGG_PATHWAY	MicroRNAs in cancer	6	74	286	10019	3.53	0.0571	1.00e+0	2.84	1.00e+0	1.00e+0	0.0188	CDKN1B,BCL2L11,RDX,DDIT4,PIK3R1,ZFPM2
7	1.01	KEGG_PATHWAY	FoxO signaling pathway	3	74	128	10019	1.76	0.239	1.00e+0	3.17	1.00e+0	1.00e+0	0.0687	CDKN1B,BCL2L11,PIK3R1
7	1.01	KEGG_PATHWAY	Epstein-Barr virus infection	3	74	195	10019	1.76	0.417	1.00e+0	2.08	1.00e+0	1.00e+0	0.174	CDKN1B,BCL2L11,PIK3R1
8	1	INTERPRO	FERM_2	3	168	52	21702	1.76	0.0608	1.00e+0	7.45	1.00e+0	1.00e+0	0.00763	MYLIP,RDX,FERMT2
8	1	INTERPRO	Band_41_domain	3	168	53	21702	1.76	0.0628	1.00e+0	7.31	1.00e+0	1.00e+0	0.00804	MYLIP,RDX,FERMT2
8	1	INTERPRO	FERM_central	3	168	54	21702	1.76	0.0649	1.00e+0	7.18	1.00e+0	1.00e+0	0.00847	MYLIP,RDX,FERMT2
8	1	SMART	B41	3	102	53	10879	1.76	0.0867	1.00e+0	6.04	1.00e+0	1.00e+0	0.0134	MYLIP,RDX,FERMT2
8	1	INTERPRO	PH-like_dom_sf	5	168	458	21702	2.94	0.47	1.00e+0	1.41	1.00e+0	1.00e+0	0.282	MYLIP,RDX,PLCL2,GRB10,FERMT2
9	0.95	KEGG_PATHWAY	Axon guidance	7	74	185	10019	4.12	0.00223	0.471	5.12	0.376	0.471	0.000414	PPP3R1,CXCL12,TRPC3,SEMA3C,GNAI3,PLXNC1,PIK3R1
9	0.95	KEGG_PATHWAY	Leukocyte transendothelial migration	3	74	116	10019	1.76	0.207	1.00e+0	3.5	1.00e+0	1.00e+0	0.0542	CXCL12,GNAI3,PIK3R1
9	0.95	KEGG_PATHWAY	Human cytomegalovirus infection	4	74	220	10019	2.35	0.216	1.00e+0	2.46	1.00e+0	1.00e+0	0.0794	PPP3R1,CXCL12,GNAI3,PIK3R1
9	0.95	KEGG_PATHWAY	Chemokine signaling pathway	3	74	181	10019	1.76	0.381	1.00e+0	2.24	1.00e+0	1.00e+0	0.149	CXCL12,GNAI3,PIK3R1
9	0.95	KEGG_PATHWAY	Human immunodeficiency virus 1 infection	3	74	210	10019	1.76	0.455	1.00e+0	1.93	1.00e+0	1.00e+0	0.202	PPP3R1,GNAI3,PIK3R1
10	0.94	GOTERM_MF_DIRECT	DNA-binding transcription factor activity	9	155	406	18588	5.29	0.02	0.993	2.66	0.999	0.993	0.0071	KLF7,RFX8,RFX7,IRF2,GPBP1,RFX3,ETV3,FOXN2,ESR1
10	0.94	UP_KW_MOLECULAR_FUNCTION	DNA-binding	19	86	1542	10798	11.18	0.053	0.741	1.55	0.898	0.741	0.0324	LYPLA1,TCF12,RFX3,ETV3,RNF4,ESR1,KLF7,HMBOX1,RFX8,ATXN1,RFX7,POGZ,GPBP1,ZNF615,IRF2,ZNF624,ZFPM2,LBR
10	0.94	GOTERM_MF_DIRECT	DNA binding	19	155	1536	18588	11.18	0.085	1.00e+0	1.48	1.00e+0	1.00e+0	0.0537	LYPLA1,IRX5,TCF12,SMARCA5,RFX3,RNF4,ESR1,KLF7,RFX8,ATXN1,RFX7,POGZ,GPBP1,ZNF615,BEND4,ZNF624,ZFPM2,LBR
10	0.94	GOTERM_BP_DIRECT	regulation of transcription by RNA polymerase II	16	160	1387	19232	9.41	0.173	1.00e+0	1.39	1.00e+0	1.00e+0	0.115	IRX5,TSC22D3,TCF12,SMARCA5,RFX3,DMRT3,ETV3,ESR1,KLF7,RFX8,RFX7,IRF2,ZNF624,ZFPM2,BRWD1,BRWD3
10	0.94	GOTERM_MF_DIRECT	DNA-binding transcription factor activity, RNA polymerase II-specific	12	155	1080	18588	7.06	0.283	1.00e+0	1.33	1.00e+0	1.00e+0	0.191	KLF7,RFX8,CASZ1,IRX5,RFX7,POGZ,IRF2,TCF12,RFX3,ZNF624,DMRT3,ETV3
10	0.94	GOTERM_MF_DIRECT	RNA polymerase II cis-regulatory region sequence-specific DNA binding	10	155	1081	18588	5.88	0.543	1.00e+0	1.11	1.00e+0	1.00e+0	0.414	KLF7,RFX8,IRX5,RFX7,POGZ,IRF2,TCF12,RFX3,ZNF624,DMRT3
11	0.91	KEGG_PATHWAY	PI3K-Akt signaling pathway	8	74	363	10019	4.71	0.0162	1.00e+0	2.98	0.968	1.00e+0	0.00515	CDKN1B,BCL2L11,ERBB4,KIT,DDIT4,KDR,PPP2R2A,PIK3R1
11	0.91	GOTERM_BP_DIRECT	positive regulation of cell population proliferation	7	160	291	19232	4.12	0.0342	1.00e+0	2.89	1.00e+0	1.00e+0	0.0111	GDF9,CDKN1B,FGF14,ERBB4,KIT,KDR,HIPK1
11	0.91	INTERPRO	RTK	3	168	38	21702	1.76	0.0345	1.00e+0	10.2	1.00e+0	1.00e+0	0.00315	ERBB4,KIT,KDR
11	0.91	INTERPRO	Protein_kinase_ATP_BS	7	168	398	21702	4.12	0.0877	1.00e+0	2.27	1.00e+0	1.00e+0	0.0357	CDK19,ERBB4,NRK,KIT,KDR,HIPK1,MARK1
11	0.91	GOTERM_BP_DIRECT	multicellular organism development	4	160	141	19232	2.35	0.112	1.00e+0	3.41	1.00e+0	1.00e+0	0.0304	CDH2,ERBB4,KIT,KDR
11	0.91	INTERPRO	Tyr_kinase_cat_dom	3	168	81	21702	1.76	0.129	1.00e+0	4.78	1.00e+0	1.00e+0	0.025	ERBB4,KIT,KDR
11	0.91	GOTERM_BP_DIRECT	protein phosphorylation	7	160	434	19232	4.12	0.151	1.00e+0	1.94	1.00e+0	1.00e+0	0.0711	CDK19,ERBB4,NRK,KIT,WNK3,KDR,MARK1
11	0.91	KEGG_PATHWAY	MAPK signaling pathway	5	74	291	10019	2.94	0.162	1.00e+0	2.33	1.00e+0	1.00e+0	0.0636	HSPA8,PPP3R1,ERBB4,KIT,KDR
11	0.91	INTERPRO	Tyr_kinase_AS	3	168	96	21702	1.76	0.169	1.00e+0	4.04	1.00e+0	1.00e+0	0.0386	ERBB4,KIT,KDR
11	0.91	SMART	TyrKc	3	102	81	10879	1.76	0.173	1.00e+0	3.95	1.00e+0	1.00e+0	0.0404	ERBB4,KIT,KDR
11	0.91	INTERPRO	Ser-Thr/Tyr_kinase_cat_dom	3	168	142	21702	1.76	0.297	1.00e+0	2.73	1.00e+0	1.00e+0	0.0981	ERBB4,KIT,KDR
11	0.91	GOTERM_CC_DIRECT	receptor complex	3	162	166	20680	1.76	0.373	1.00e+0	2.31	1.00e+0	0.991	0.142	ERBB4,KIT,KDR
11	0.91	UP_SEQ_FEATURE	ACT_SITE:Proton acceptor	3	161	301	20172	1.76	0.692	1.00e+0	1.25	1.00e+0	0.995	0.432	ERBB4,KIT,KDR
12	0.85	GOTERM_MF_DIRECT	GDP binding	4	155	66	18588	2.35	0.0174	0.993	7.27	0.997	0.993	0.00224	RALA,RIT2,RAB18,GNAI3
12	0.85	SMART	RAN	4	102	90	10879	2.35	0.0511	1.00e+0	4.74	0.997	1.00e+0	0.0101	RAB1A,RALA,RIT2,RAB18
12	0.85	INTERPRO	Small_GTP-bd	5	168	184	21702	2.94	0.0541	1.00e+0	3.51	1.00e+0	1.00e+0	0.0144	RAB1A,ARF4,RALA,RIT2,RAB18
12	0.85	SMART	RAB	5	102	173	10879	2.94	0.0772	1.00e+0	3.08	1.00e+0	1.00e+0	0.0232	RAB1A,ARF4,RALA,RIT2,RAB18
12	0.85	SMART	ARF	3	102	52	10879	1.76	0.0839	1.00e+0	6.15	1.00e+0	1.00e+0	0.0127	RAB1A,ARF4,RAB18
12	0.85	INTERPRO	Small_GTPase	4	168	155	21702	2.35	0.117	1.00e+0	3.33	1.00e+0	1.00e+0	0.0326	RAB1A,RALA,RIT2,RAB18
12	0.85	SMART	RHO	4	102	143	10879	2.35	0.147	1.00e+0	2.98	1.00e+0	1.00e+0	0.0453	RAB1A,RALA,RIT2,RAB18
12	0.85	GOTERM_BP_DIRECT	intracellular protein transport	5	160	262	19232	2.94	0.172	1.00e+0	2.29	1.00e+0	1.00e+0	0.0683	RAB1A,ARF4,RAB18,SEC24C,AP3B2
12	0.85	SMART	RAS	4	102	155	10879	2.35	0.174	1.00e+0	2.75	1.00e+0	1.00e+0	0.0577	RAB1A,RALA,RIT2,RAB18
12	0.85	GOTERM_MF_DIRECT	GTP binding	7	155	456	18588	4.12	0.178	1.00e+0	1.84	1.00e+0	1.00e+0	0.0877	RAB1A,ARF4,GUCY1A2,RALA,RIT2,RAB18,GNAI3
12	0.85	GOTERM_MF_DIRECT	GTPase activity	6	155	375	18588	3.53	0.201	1.00e+0	1.92	1.00e+0	1.00e+0	0.0943	RAB1A,ARF4,RALA,RIT2,RAB18,GNAI3
12	0.85	UP_KW_PTM	Lipoprotein	9	88	672	8966	5.29	0.327	0.916	1.36	0.994	0.916	0.212	RAB1A,ARF4,RALA,RAB18,GNAI3,AKAP5,SVIP,PCMTD1,GABRG1
12	0.85	UP_KW_LIGAND	GTP-binding	5	59	352	6466	2.94	0.389	1.00e+0	1.56	1.00e+0	1.00e+0	0.217	RAB1A,GUCY1A2,RALA,RIT2,RAB18
12	0.85	UP_KW_PTM	Prenylation	3	88	167	8966	1.76	0.484	1.00e+0	1.83	1.00e+0	1.00e+0	0.225	RAB1A,RALA,RAB18
12	0.85	INTERPRO	P-loop_NTPase	9	168	998	21702	5.29	0.504	1.00e+0	1.16	1.00e+0	1.00e+0	0.368	RAB1A,ARF4,RALA,RIT2,KIF16B,RAB18,GNAI3,SMARCA5,KIF20A
13	0.85	INTERPRO	Prot_kinase_dom	9	168	515	21702	5.29	0.0462	1.00e+0	2.26	1.00e+0	1.00e+0	0.0191	CDK19,SBK1,ERBB4,NRK,KIT,WNK3,KDR,HIPK1,MARK1
13	0.85	UP_SEQ_FEATURE	DOMAIN:Protein kinase	9	161	510	20172	5.29	0.0508	1.00e+0	2.21	1.00e+0	0.995	0.0215	CDK19,SBK1,ERBB4,NRK,KIT,WNK3,KDR,HIPK1,MARK1
13	0.85	INTERPRO	Kinase-like_dom_sf	9	168	563	21702	5.29	0.07	1.00e+0	2.07	1.00e+0	1.00e+0	0.0315	CDK19,SBK1,ERBB4,NRK,KIT,WNK3,KDR,HIPK1,MARK1
13	0.85	INTERPRO	Protein_kinase_ATP_BS	7	168	398	21702	4.12	0.0877	1.00e+0	2.27	1.00e+0	1.00e+0	0.0357	CDK19,ERBB4,NRK,KIT,KDR,HIPK1,MARK1
13	0.85	UP_KW_MOLECULAR_FUNCTION	Kinase	10	86	686	10798	5.88	0.0896	0.941	1.83	0.981	0.941	0.0454	CDK19,SBK1,PANK3,ERBB4,NRK,KIT,WNK3,KDR,HIPK1,MARK1
13	0.85	INTERPRO	Ser/Thr_kinase_AS	6	168	327	21702	3.53	0.109	1.00e+0	2.37	1.00e+0	1.00e+0	0.0422	CDK19,SBK1,NRK,WNK3,HIPK1,MARK1
13	0.85	UP_KW_MOLECULAR_FUNCTION	Serine/threonine-protein kinase	6	86	333	10798	3.53	0.122	1.00e+0	2.26	0.996	1.00e+0	0.0494	CDK19,SBK1,NRK,WNK3,HIPK1,MARK1
13	0.85	GOTERM_BP_DIRECT	protein phosphorylation	7	160	434	19232	4.12	0.151	1.00e+0	1.94	1.00e+0	1.00e+0	0.0711	CDK19,ERBB4,NRK,KIT,WNK3,KDR,MARK1
13	0.85	UP_KW_LIGAND	Nucleotide-binding	17	59	1408	6466	10	0.178	1.00e+0	1.32	0.957	1.00e+0	0.125	HSPA8,RAB1A,GUCY1A2,RALA,CDK19,PANK3,NRK,HIPK1,UBE2J1,SBK1,RIT2,KIF16B,KIT,WNK3,RAB18,DPH6,MARK1
13	0.85	GOTERM_MF_DIRECT	protein serine/threonine kinase activity	6	155	387	18588	3.53	0.218	1.00e+0	1.86	1.00e+0	1.00e+0	0.105	CDK19,SBK1,NRK,WNK3,HIPK1,MARK1
13	0.85	GOTERM_MF_DIRECT	ATP binding	17	155	1624	18588	10	0.27	1.00e+0	1.26	1.00e+0	1.00e+0	0.196	HSPA8,CDK19,PANK3,NRK,SMARCA5,HIPK1,UBE2J1,SBK1,KIF16B,ERBB4,KIT,WNK3,KDR,DPH6,KIF20A,PLXNC1,MARK1
13	0.85	SMART	S_TKc	6	102	387	10879	3.53	0.29	1.00e+0	1.65	1.00e+0	1.00e+0	0.155	CDK19,SBK1,NRK,WNK3,HIPK1,MARK1
13	0.85	UP_KW_MOLECULAR_FUNCTION	Transferase	18	86	1903	10798	10.59	0.323	1.00e+0	1.19	1.00e+0	1.00e+0	0.247	MYLIP,CDK19,PANK3,GALNT3,NRK,RNF4,HIPK1,UBE2J1,SBK1,CHSY1,HECTD2,ERBB4,TGS1,KIT,WNK3,KDR,MARK1
13	0.85	UP_KW_LIGAND	ATP-binding	13	59	1309	6466	7.65	0.519	1.00e+0	1.09	1.00e+0	1.00e+0	0.416	HSPA8,CDK19,PANK3,NRK,HIPK1,UBE2J1,SBK1,KIF16B,ERBB4,KIT,WNK3,DPH6,MARK1
14	0.85	KEGG_PATHWAY	Neuroactive ligand signaling	5	74	202	10019	2.94	0.0596	1.00e+0	3.35	1.00e+0	1.00e+0	0.0166	GABRA1,GNAI3,GRIK1,SLC6A4,GABRG1
14	0.85	KEGG_PATHWAY	Morphine addiction	3	74	91	10019	1.76	0.142	1.00e+0	4.46	1.00e+0	1.00e+0	0.0296	GABRA1,GNAI3,GABRG1
14	0.85	KEGG_PATHWAY	GABAergic synapse	3	74	92	10019	1.76	0.145	1.00e+0	4.41	1.00e+0	1.00e+0	0.0304	GABRA1,GNAI3,GABRG1
14	0.85	KEGG_PATHWAY	Retrograde endocannabinoid signaling	3	74	163	10019	1.76	0.334	1.00e+0	2.49	1.00e+0	1.00e+0	0.119	GABRA1,GNAI3,GABRG1
15	0.84	KEGG_PATHWAY	Renin secretion	3	74	69	10019	1.76	0.0899	1.00e+0	5.89	1.00e+0	1.00e+0	0.0143	GUCY1A2,PPP3R1,GNAI3
15	0.84	KEGG_PATHWAY	cGMP-PKG signaling pathway	4	74	163	10019	2.35	0.116	1.00e+0	3.32	1.00e+0	1.00e+0	0.0323	GUCY1A2,PPP3R1,GNAI3,ATP1B1
15	0.84	KEGG_PATHWAY	Oxytocin signaling pathway	3	74	150	10019	1.76	0.299	1.00e+0	2.71	1.00e+0	1.00e+0	0.0991	GUCY1A2,PPP3R1,GNAI3
16	0.76	KEGG_PATHWAY	Rap1 signaling pathway	5	74	214	10019	2.94	0.0705	1.00e+0	3.16	1.00e+0	1.00e+0	0.0208	RALA,KIT,GNAI3,KDR,PIK3R1
16	0.76	KEGG_PATHWAY	Ras signaling pathway	4	74	233	10019	2.35	0.241	1.00e+0	2.32	1.00e+0	1.00e+0	0.0933	RALA,KIT,KDR,PIK3R1
16	0.76	KEGG_PATHWAY	Phospholipase D signaling pathway	3	74	152	10019	1.76	0.304	1.00e+0	2.67	1.00e+0	1.00e+0	0.102	RALA,KIT,PIK3R1
17	0.76	GOTERM_MF_DIRECT	transmitter-gated monoatomic ion channel activity involved in regulation of postsynaptic membrane potential	3	155	44	18588	1.76	0.0514	1.00e+0	8.18	1.00e+0	1.00e+0	0.00586	GABRA1,GRIK1,GABRG1
17	0.76	KEGG_PATHWAY	Neuroactive ligand signaling	5	74	202	10019	2.94	0.0596	1.00e+0	3.35	1.00e+0	1.00e+0	0.0166	GABRA1,GNAI3,GRIK1,SLC6A4,GABRG1
17	0.76	GOTERM_CC_DIRECT	neuron projection	6	162	307	20680	3.53	0.0923	0.851	2.49	1.00e+0	0.84	0.0342	GABRA1,CDH2,FMR1,RGS6,SLC6A4,GABRG1
17	0.76	GOTERM_CC_DIRECT	postsynaptic membrane	4	162	170	20680	2.35	0.146	1.00e+0	3	1.00e+0	0.991	0.0449	GABRA1,FMR1,GRIK1,GABRG1
17	0.76	UP_KW_CELLULAR_COMPONENT	Synapse	6	134	369	15839	3.53	0.199	0.963	1.92	0.999	0.963	0.0934	GABRA1,RIMS3,FMR1,GRIK1,SLC6A4,GABRG1
17	0.76	UP_KW_CELLULAR_COMPONENT	Postsynaptic cell membrane	3	134	104	15839	1.76	0.217	0.963	3.41	0.999	0.963	0.0582	GABRA1,FMR1,GABRG1
17	0.76	UP_KW_MOLECULAR_FUNCTION	Ion channel	5	86	317	10798	2.94	0.239	1.00e+0	1.98	1.00e+0	1.00e+0	0.108	GABRA1,TRPC3,PIEZO2,GRIK1,GABRG1
17	0.76	GOTERM_CC_DIRECT	synapse	5	162	435	20680	2.94	0.44	1.00e+0	1.47	1.00e+0	0.991	0.256	GABRA1,RIMS3,SYT10,SLC6A4,GABRG1
17	0.76	KEGG_PATHWAY	Neuroactive ligand-receptor interaction	3	74	358	10019	1.76	0.741	1.00e+0	1.13	1.00e+0	1.00e+0	0.496	GABRA1,GRIK1,GABRG1
18	0.68	INTERPRO	C2_domain_sf	5	168	177	21702	2.94	0.0483	1.00e+0	3.65	1.00e+0	1.00e+0	0.0124	RIMS3,DNAJC6,SYT10,PLCL2,AIDA
18	0.68	INTERPRO	C2_dom	3	168	152	21702	1.76	0.327	1.00e+0	2.55	1.00e+0	1.00e+0	0.114	RIMS3,SYT10,PLCL2
18	0.68	UP_SEQ_FEATURE	DOMAIN:C2	3	161	152	20172	1.76	0.341	1.00e+0	2.47	1.00e+0	0.995	0.122	RIMS3,SYT10,PLCL2
18	0.68	SMART	C2	3	102	131	10879	1.76	0.344	1.00e+0	2.44	1.00e+0	1.00e+0	0.125	RIMS3,SYT10,PLCL2
19	0.6	KEGG_PATHWAY	Estrogen signaling pathway	4	74	138	10019	2.35	0.0794	1.00e+0	3.92	1.00e+0	1.00e+0	0.0189	HSPA8,GNAI3,PIK3R1,ESR1
19	0.6	KEGG_PATHWAY	Chemical carcinogenesis - receptor activation	3	74	198	10019	1.76	0.425	1.00e+0	2.05	1.00e+0	1.00e+0	0.18	GNAI3,PIK3R1,ESR1
19	0.6	KEGG_PATHWAY	Hormone signaling	3	74	218	10019	1.76	0.474	1.00e+0	1.86	1.00e+0	1.00e+0	0.218	GNAI3,PIK3R1,ESR1
20	0.57	INTERPRO	SH3-like_dom_sf	4	168	223	21702	2.35	0.249	1.00e+0	2.32	1.00e+0	1.00e+0	0.0954	ARHGEF38,TP53BP2,MIA3,PIK3R1
20	0.57	INTERPRO	SH3_domain	4	168	231	21702	2.35	0.263	1.00e+0	2.24	1.00e+0	1.00e+0	0.105	ARHGEF38,TP53BP2,MIA3,PIK3R1
20	0.57	UP_SEQ_FEATURE	DOMAIN:SH3	4	161	230	20172	2.35	0.277	1.00e+0	2.18	1.00e+0	0.995	0.113	ARHGEF38,TP53BP2,MIA3,PIK3R1
20	0.57	SMART	SH3	4	102	207	10879	2.35	0.302	1.00e+0	2.06	1.00e+0	1.00e+0	0.13	ARHGEF38,TP53BP2,MIA3,PIK3R1
21	0.52	GOTERM_BP_DIRECT	mRNA processing	5	160	233	19232	2.94	0.129	1.00e+0	2.58	1.00e+0	1.00e+0	0.0458	HSPA8,SYNCRIP,FMR1,RNPS1,HNRNPH3
21	0.52	UP_SEQ_FEATURE	DOMAIN:RRM	5	161	269	20172	2.94	0.166	1.00e+0	2.33	1.00e+0	0.995	0.0648	TNRC6C,SYNCRIP,MARF1,RNPS1,HNRNPH3
21	0.52	GOTERM_BP_DIRECT	RNA splicing	4	160	170	19232	2.35	0.167	1.00e+0	2.83	1.00e+0	1.00e+0	0.0538	HSPA8,SYNCRIP,FMR1,RNPS1
21	0.52	INTERPRO	RRM_dom	5	168	285	21702	2.94	0.178	1.00e+0	2.27	1.00e+0	1.00e+0	0.0711	TNRC6C,SYNCRIP,MARF1,RNPS1,HNRNPH3
21	0.52	INTERPRO	RBD_domain_sf	5	168	329	21702	2.94	0.25	1.00e+0	1.96	1.00e+0	1.00e+0	0.113	TNRC6C,SYNCRIP,MARF1,RNPS1,HNRNPH3
21	0.52	UP_KW_BIOLOGICAL_PROCESS	mRNA processing	5	84	291	9167	2.94	0.27	1.00e+0	1.88	1.00e+0	1.00e+0	0.128	HSPA8,SYNCRIP,FMR1,RNPS1,HNRNPH3
21	0.52	INTERPRO	Nucleotide-bd_a/b_plait_sf	5	168	351	21702	2.94	0.285	1.00e+0	1.84	1.00e+0	1.00e+0	0.138	TNRC6C,SYNCRIP,MARF1,RNPS1,HNRNPH3
21	0.52	UP_KW_BIOLOGICAL_PROCESS	mRNA splicing	4	84	231	9167	2.35	0.348	1.00e+0	1.89	1.00e+0	1.00e+0	0.162	HSPA8,SYNCRIP,FMR1,RNPS1
21	0.52	UP_KW_MOLECULAR_FUNCTION	RNA-binding	7	86	650	10798	4.12	0.405	1.00e+0	1.35	1.00e+0	1.00e+0	0.26	TNRC6C,SYNCRIP,FMR1,EIF5A2,RNPS1,HNRNPH3,ZFP36L2
21	0.52	GOTERM_MF_DIRECT	RNA binding	10	155	987	18588	5.88	0.433	1.00e+0	1.22	1.00e+0	1.00e+0	0.309	TNRC6C,SYNCRIP,MARF1,ATXN1,CDH2,EIF5A2,GPBP1,RNPS1,HNRNPH3,PAIP1
21	0.52	SMART	RRM	4	102	268	10879	2.35	0.455	1.00e+0	1.59	1.00e+0	1.00e+0	0.243	SYNCRIP,MARF1,RNPS1,HNRNPH3
21	0.52	GOTERM_CC_DIRECT	ribonucleoprotein complex	4	162	433	20680	2.35	0.659	1.00e+0	1.18	1.00e+0	0.991	0.441	SYNCRIP,FMR1,HNRNPH3,ZFP36L2
21	0.52	UP_KW_MOLECULAR_FUNCTION	Ribonucleoprotein	3	86	453	10798	1.76	0.877	1.00e+0	0.83	1.00e+0	1.00e+0	0.706	SYNCRIP,FMR1,HNRNPH3
22	0.48	UP_KW_DOMAIN	Zinc-finger	15	102	1260	12799	8.82	0.119	0.892	1.49	0.91	0.892	0.074	L3MBTL1,MYLIP,LYPLA1,CASZ1,RNF4,ESR1,KLF7,ZMYM2,ZFYVE16,ZNF615,ZNF624,SNRNP48,ZFPM2,ZNF385A
22	0.48	INTERPRO	Znf_C2H2_sf	7	168	647	21702	4.12	0.38	1.00e+0	1.4	1.00e+0	1.00e+0	0.236	KLF7,POGZ,ZNF615,ZNF624,SNRNP48,ZFPM2,ZNF385A
22	0.48	UP_SEQ_FEATURE	DOMAIN:C2H2-type	7	161	638	20172	4.12	0.395	1.00e+0	1.37	1.00e+0	0.995	0.249	KLF7,CASZ1,POGZ,ZNF615,ZNF624,ZFPM2,ZNF385A
22	0.48	INTERPRO	Znf_C2H2_type	7	168	676	21702	4.12	0.42	1.00e+0	1.34	1.00e+0	1.00e+0	0.27	KLF7,CASZ1,POGZ,ZNF615,ZNF624,ZFPM2,ZNF385A
22	0.48	SMART	ZnF_C2H2	7	102	630	10879	4.12	0.535	1.00e+0	1.19	1.00e+0	1.00e+0	0.378	KLF7,CASZ1,POGZ,ZNF615,ZNF624,ZFPM2,ZNF385A
23	0.45	UP_KW_DOMAIN	Zinc-finger	15	102	1260	12799	8.82	0.119	0.892	1.49	0.91	0.892	0.074	L3MBTL1,MYLIP,LYPLA1,CASZ1,RNF4,ESR1,KLF7,ZMYM2,ZFYVE16,ZNF615,ZNF624,SNRNP48,ZFPM2,ZNF385A
23	0.45	GOTERM_MF_DIRECT	zinc ion binding	20	155	2026	18588	11.76	0.319	1.00e+0	1.18	1.00e+0	1.00e+0	0.244	L3MBTL1,MYLIP,LYPLA1,CASZ1,AGTPBP1,USP27X,RNF4,ESR1,ZFP36L2,KLF7,ZMYM2,ZFYVE16,POGZ,ZNF615,ZNF624,SNRNP48,ZFPM2,SEC24C,ZNF385A
23	0.45	UP_KW_LIGAND	Metal-binding	30	59	3341	6466	17.65	0.651	1.00e+0	0.98	1.00e+0	1.00e+0	0.602	L3MBTL1,ARF4,RAB1A,CASZ1,RNF4,CLGN,SLC6A4,PPP3R1,ZMYM2,CHSY1,CDH2,POGZ,KDR,ZNF624,ZNF385A,MARK1,MYLIP,CASR,LYPLA1,AGTPBP1,GALNT3,ESR1,KLF7,SYT10,KIT,ZNF615,SNRNP48,ZFPM2,SEC24C
23	0.45	UP_KW_LIGAND	Zinc	21	59	2351	6466	12.35	0.665	1.00e+0	0.98	1.00e+0	1.00e+0	0.598	L3MBTL1,MYLIP,LYPLA1,CASZ1,AGTPBP1,DMRT3,RNF4,ESR1,ZFP36L2,KLF7,ZMYM2,ZFYVE16,POGZ,ZNF615,ZNF624,SNRNP48,ZFPM2,ASPA,SEC24C,ZNF385A
24	0.37	GOTERM_BP_DIRECT	positive regulation of cell migration	8	160	203	19232	4.71	0.00152	0.739	4.74	0.772	0.739	0.000304	SUN2,HSPA8,CXCL12,SEMA3C,RDX,KIT,KDR,CCN1
24	0.37	UP_KW_DOMAIN	Immunoglobulin domain	3	102	519	12799	1.76	0.92	1.00e+0	0.73	1.00e+0	1.00e+0	0.788	SEMA3C,KIT,KDR
24	0.37	INTERPRO	Ig-like_fold	6	168	1101	21702	3.53	0.93	1.00e+0	0.7	1.00e+0	1.00e+0	0.86	SEMA3C,VAPB,KIT,KDR,PLXNC1,FNDC3A
24	0.37	INTERPRO	Ig_sub	3	168	618	21702	1.76	0.953	1.00e+0	0.63	1.00e+0	1.00e+0	0.861	SEMA3C,KIT,KDR
24	0.37	UP_SEQ_FEATURE	DOMAIN:Ig-like	3	161	703	20172	1.76	0.977	1.00e+0	0.53	1.00e+0	0.995	0.923	SEMA3C,KIT,KDR
24	0.37	SMART	IG	3	102	618	10879	1.76	0.981	1.00e+0	0.52	1.00e+0	1.00e+0	0.935	SEMA3C,KIT,KDR
24	0.37	INTERPRO	Ig-like_dom	3	168	766	21702	1.76	0.983	1.00e+0	0.51	1.00e+0	1.00e+0	0.939	SEMA3C,KIT,KDR
24	0.37	INTERPRO	Ig-like_dom_sf	3	168	850	21702	1.76	0.99	1.00e+0	0.46	1.00e+0	1.00e+0	0.963	SEMA3C,KIT,KDR
25	0.35	GOTERM_MF_DIRECT	microtubule binding	4	155	252	18588	2.35	0.347	1.00e+0	1.9	1.00e+0	1.00e+0	0.16	EML6,KIF16B,VAPB,KIF20A
25	0.35	GOTERM_CC_DIRECT	microtubule	4	162	305	20680	2.35	0.425	1.00e+0	1.67	1.00e+0	0.991	0.218	WDR47,EML6,KIF16B,KIF20A
25	0.35	UP_KW_CELLULAR_COMPONENT	Microtubule	3	134	237	15839	1.76	0.594	1.00e+0	1.5	1.00e+0	1.00e+0	0.325	EML6,KIF16B,KIF20A
26	0.29	GOTERM_BP_DIRECT	apoptotic process	6	160	405	19232	3.53	0.244	1.00e+0	1.78	1.00e+0	1.00e+0	0.123	GALNT3,ERBB4,DDIT4,TP53BP2,PPP2R2A,ZNF385A
26	0.29	UP_KW_BIOLOGICAL_PROCESS	Apoptosis	4	84	332	9167	2.35	0.583	1.00e+0	1.31	1.00e+0	1.00e+0	0.362	ERBB4,DDIT4,TP53BP2,PPP2R2A
26	0.29	UP_KW_CELLULAR_COMPONENT	Mitochondrion	5	134	1010	15839	2.94	0.974	1.00e+0	0.59	1.00e+0	1.00e+0	0.935	AGTPBP1,ERBB4,DDIT4,PPP2R2A,FXN
27	0.26	UP_KW_DOMAIN	ANK repeat	3	102	189	12799	1.76	0.441	1.00e+0	1.99	1.00e+0	1.00e+0	0.191	TRPC3,ANKRD12,TP53BP2
27	0.26	INTERPRO	Ankyrin_rpt	3	168	239	21702	1.76	0.552	1.00e+0	1.62	1.00e+0	1.00e+0	0.282	TRPC3,ANKRD12,TP53BP2
27	0.26	INTERPRO	Ankyrin_rpt-contain_sf	3	168	245	21702	1.76	0.565	1.00e+0	1.58	1.00e+0	1.00e+0	0.295	TRPC3,ANKRD12,TP53BP2
27	0.26	SMART	ANK	3	102	232	10879	1.76	0.638	1.00e+0	1.38	1.00e+0	1.00e+0	0.371	TRPC3,ANKRD12,TP53BP2
28	0.24	UP_KW_BIOLOGICAL_PROCESS	Ubl conjugation pathway	7	84	580	9167	4.12	0.43	1.00e+0	1.32	1.00e+0	1.00e+0	0.281	MYLIP,HECTD2,DCUN1D1,RNF4,DCAF12,UBE2J1
28	0.24	GOTERM_MF_DIRECT	ubiquitin protein ligase activity	4	155	302	18588	2.35	0.458	1.00e+0	1.59	1.00e+0	1.00e+0	0.245	MYLIP,HECTD2,RNF4
28	0.24	INTERPRO	Znf_RING	3	168	294	21702	1.76	0.664	1.00e+0	1.32	1.00e+0	1.00e+0	0.404	MYLIP,RNF4
28	0.24	UP_SEQ_FEATURE	DOMAIN:RING-type	3	161	295	20172	1.76	0.682	1.00e+0	1.27	1.00e+0	0.995	0.419	MYLIP,RNF4
28	0.24	INTERPRO	Znf_RING/FYVE/PHD	4	168	458	21702	2.35	0.688	1.00e+0	1.13	1.00e+0	1.00e+0	0.475	MYLIP,ZFYVE16,RNF4
29	0.23	INTERPRO	PH-like_dom_sf	5	168	458	21702	2.94	0.47	1.00e+0	1.41	1.00e+0	1.00e+0	0.282	MYLIP,RDX,PLCL2,GRB10,FERMT2
29	0.23	UP_SEQ_FEATURE	DOMAIN:PH	3	161	250	20172	1.76	0.592	1.00e+0	1.5	1.00e+0	0.995	0.322	PLCL2,GRB10,FERMT2
29	0.23	INTERPRO	PH_domain	3	168	270	21702	1.76	0.617	1.00e+0	1.44	1.00e+0	1.00e+0	0.35	PLCL2,GRB10,FERMT2
29	0.23	SMART	PH	3	102	259	10879	1.76	0.698	1.00e+0	1.24	1.00e+0	1.00e+0	0.44	PLCL2,GRB10,FERMT2
30	0.09	UP_KW_DOMAIN	Transmembrane	40	102	4923	12799	23.53	0.525	1.00e+0	1.02	1.00e+0	1.00e+0	0.475	BEAN1,ADAM22,MIA3,PPP2R2A,APOLD1,CLGN,UBE2J1,SLC6A4,NIPAL4,C6,CHSY1,CDH2,ERBB4,NAA25,KDR,PIEZO2,PMEPA1,PLXNC1,SEC62,SYBU,RGS6,SUN2,GABRA1,CASR,LYPLA1,TRPC3,SLC2A13,LHFPL2,FNDC3A,ATP1B1,GABRG1,TSPAN13,ZFYVE16,VAPB,SYT10,KIT,IRF2,TMCC1,MRAP2,CLRN1
30	0.09	UP_KW_DOMAIN	Transmembrane helix	27	102	3704	12799	15.88	0.793	1.00e+0	0.91	1.00e+0	1.00e+0	0.743	BEAN1,ADAM22,MIA3,PPP2R2A,APOLD1,CLGN,SLC6A4,CHSY1,ERBB4,NAA25,KDR,PMEPA1,PLXNC1,SYBU,RGS6,GABRA1,LYPLA1,FNDC3A,ATP1B1,TSPAN13,ZFYVE16,VAPB,SYT10,KIT,IRF2,MRAP2,CLRN1
30	0.09	UP_SEQ_FEATURE	TRANSMEM:Helical	41	161	5901	20172	24.12	0.9	1.00e+0	0.87	1.00e+0	0.995	0.875	BEAN1,ADAM22,MIA3,GRIK1,AQP3,APOLD1,CLGN,UBE2J1,SLC6A4,NIPAL4,CDH2,ERBB4,NAA25,KDR,PIEZO2,PMEPA1,PLXNC1,SEC62,LBR,RGS6,SUN2,GABRA1,CASR,LYPLA1,TRPC3,GALNT3,SLC2A13,LHFPL2,FNDC3A,ATP1B1,GABRG1,SLC4A7,TSPAN13,ZFYVE16,VAPB,SYT10,KIT,IRF2,TMCC1,MRAP2,CLRN1
30	0.09	UP_KW_CELLULAR_COMPONENT	Membrane	61	134	8099	15839	35.88	0.931	1.00e+0	0.89	1.00e+0	1.00e+0	0.918	FMR1,GRIK1,PPP2R2A,MIA3,AQP3,CLGN,SLC6A4,NIPAL4,CDH2,PIEZO2,KDR,PMEPA1,PLXNC1,SEC62,LBR,SNAP29,SYBU,RGS6,PCMTD1,SUN2,CASR,LYPLA1,TRPC3,SLC2A13,FNDC3A,ATP1B1,AP3B2,GABRG1,ZFYVE16,KIF16B,KIT,IRF2,CLRN1,RAB1A,RALA,BEAN1,ADAM22,GNAI3,AKAP5,APOLD1,UBE2J1,SNX4,C6,CHSY1,ERBB4,NAA25,CLVS2,FNIP2,HSPA8,GABRA1,GALNT3,RDX,LHFPL2,SLC4A7,TSPAN13,RIT2,VAPB,SYT10,TMCC1,SEC24C,MRAP2
30	0.09	GOTERM_CC_DIRECT	membrane	31	162	4994	20680	18.24	0.962	1.00e+0	0.79	1.00e+0	0.991	0.947	RAB1A,BEAN1,FMR1,MIA3,APOLD1,SLC6A4,NIPAL4,RIMS3,CDH2,NAA25,CLVS2,KDR,PLXNC1,SEC62,SYBU,RGS6,PCMTD1,CASR,LYPLA1,TRPC3,SLC2A13,LHFPL2,FNDC3A,TSPAN13,RIT2,SYT10,IRF2,PAF1,TMCC1,AIDA,CLRN1
31	0.04	GOTERM_CC_DIRECT	extracellular region	10	162	1578	20680	5.88	0.874	1.00e+0	0.81	1.00e+0	0.991	0.799	TUB,GDF9,CXCL12,C6,CHSY1,SEMA3C,RFX3,NXPH1,CCN1,APOLD1
31	0.04	GOTERM_CC_DIRECT	extracellular space	8	162	1299	20680	4.71	0.886	1.00e+0	0.79	1.00e+0	0.991	0.805	GDF9,CXCL12,C6,FGF14,SEMA3C,KIT,VASH1,CCN1
31	0.04	UP_KW_CELLULAR_COMPONENT	Secreted	7	134	1453	15839	4.12	0.986	1.00e+0	0.57	1.00e+0	1.00e+0	0.968	TUB,GDF9,CXCL12,C6,SEMA3C,NXPH1,CCN1
32	0	UP_KW_PTM	Glycoprotein	23	88	3205	8966	13.53	0.986	1.00e+0	0.73	1.00e+0	1.00e+0	0.979	GABRA1,CASR,TRPC3,GALNT3,SEMA3C,SLC2A13,ADAM22,GRIK1,MIA3,ATP1B1,AQP3,GABRG1,SLC6A4,SLC4A7,GDF9,C6,CHSY1,CDH2,ERBB4,KIT,KDR,PLXNC1,CLRN1
32	0	UP_KW_DOMAIN	Signal	24	102	4250	12799	14.12	0.992	1.00e+0	0.71	1.00e+0	1.00e+0	0.988	GABRA1,CASR,SEMA3C,ADAM22,GRIK1,MIA3,GABRG1,CLGN,GDF9,PPP3R1,HMBOX1,CXCL12,C6,CHSY1,CDH2,MIER3,ERBB4,KIT,IRF2,KDR,PMEPA1,NXPH1,PLXNC1,CCN1
32	0	UP_KW_PTM	Disulfide bond	17	88	2730	8966	10	0.996	1.00e+0	0.63	1.00e+0	1.00e+0	0.994	GABRA1,CASR,SEMA3C,ADAM22,GRIK1,ATP1B1,GABRG1,CLGN,SLC6A4,SLC4A7,GDF9,CXCL12,ERBB4,KIT,KDR,PLXNC1,CCN1
