# Supplementary material for: Extracellular Vesicle-Associated miR-222-3p and miR-186-5p as Potential Hypoxic Markers in Canine Osteosarcoma: A Preliminary In Vitro Study
Source: Animals (Basel). 2026 Apr 20;16(8):1265. doi: 10.3390/ani16081265 (PMC13113573; doi:10.3390/ani16081265)
Supplement: Supplementary file 1 [file animals-16-01265-s001.zip › suppl/SUPPLEMENTARY_FILE_S4.xlsx]

## Sheet: Sheet1
Cluster	Cluster Enrichment Score	Category	Term	Count	List Total	Pop Hits	Pop Total	%	P-Value	Benjamini	Fold Enrichment	Bonferroni	FDR	Fisher Exact	User Ids
1	3.81	GOTERM_MF_DIRECT	protein serine/threonine kinase activity	28	484	387	18588	5.19	3.59e-06	0.00231	2.78	0.00231	0.00231	1.22e-06	SMG1,PRKAA2,PIK3CG,STK3,RPS6KA3,RPS6KA6,SLK,MAPK1,CPNE3,PAK3,PAK2,MAP3K2,RIOK3,NEK7,CASK,OXSR1,HIPK1,SRPK1,RPS6KB1,PIK3CA,PDIK1L,STK17B,WNK3,BMP2K,MAPKAPK5,PKN2,TNIK,MAP3K12
1	3.81	GOTERM_BP_DIRECT	intracellular signal transduction	27	489	394	19232	5.01	9.72e-06	0.01	2.7	0.0199	0.01	3.42e-06	LRRC58,PRKAA2,PPM1F,STK3,RPS6KA3,RPS6KA6,SLK,PLCG2,MAPK1,PAK3,MAP4K5,PAK2,MAP4K3,SOCS4,MAP3K2,GUCY1A2,OXSR1,SRPK1,TGFBR3,MFHAS1,STK17B,DLC1,WNK3,DEPDC1,PKN2,TNIK,DGKH
1	3.81	INTERPRO	Kinase-like_dom_sf	33	537	563	21702	6.12	1.21e-05	0.0105	2.37	0.0208	0.0105	4.85e-06	SMG1,PRKAA2,PIK3CG,STK3,RPS6KA3,MAPK9,RPS6KA6,SLK,MAPK1,ABL2,PAK3,MAP4K5,PAK2,MAP4K3,MAP3K2,RIOK3,NEK7,CASK,OXSR1,HIPK1,SRPK1,CDK6,RPS6KB1,PIK3CA,PDIK1L,STK17B,WNK3,BMP2K,MAPKAPK5,PKN2,TNIK,MAP3K12,BMPR1A
1	3.81	GOTERM_BP_DIRECT	protein phosphorylation	28	489	434	19232	5.19	1.89e-05	0.013	2.54	0.0383	0.013	7.04e-06	PRKAA2,STK3,RPS6KA3,MAPK9,RPS6KA6,SLK,MAPK1,PDK3,ABL2,PAK3,MAP4K5,PAK2,MAP4K3,MAP3K2,RIOK3,NEK7,CASK,OXSR1,SRPK1,CDK6,RPS6KB1,PDIK1L,STK17B,WNK3,BMP2K,PKN2,TNIK,BMPR1A
1	3.81	SMART	S_TKc	28	337	387	10879	5.19	6.49e-05	0.0163	2.34	0.0162	0.0163	2.61e-05	PRKAA2,STK3,RPS6KA3,MAPK9,RPS6KA6,SLK,MAPK1,PAK3,MAP4K5,PAK2,MAP4K3,MAP3K2,NEK7,CASK,OXSR1,HIPK1,SRPK1,CDK6,RPS6KB1,PDIK1L,STK17B,WNK3,BMP2K,MAPKAPK5,PKN2,TNIK,MAP3K12,BMPR1A
1	3.81	INTERPRO	Ser/Thr_kinase_AS	22	537	327	21702	4.08	7.07e-05	0.0397	2.72	0.116	0.0397	2.44e-05	PRKAA2,NEK7,HIPK1,SRPK1,RPS6KA3,MAPK9,RPS6KA6,CDK6,SLK,RPS6KB1,PDIK1L,STK17B,WNK3,BMP2K,MAPK1,MAPKAPK5,PKN2,TNIK,PAK3,PAK2,MAP3K12,BMPR1A
1	3.81	UP_KW_MOLECULAR_FUNCTION	Serine/threonine-protein kinase	24	311	333	10798	4.45	8.9e-05	0.00289	2.5	0.00577	0.00289	3.33e-05	MAP3K2,SMG1,PRKAA2,RIOK3,CASK,OXSR1,HIPK1,PIK3CG,SRPK1,STK3,RPS6KA3,RPS6KA6,SLK,RPS6KB1,PIK3CA,STK17B,WNK3,BMP2K,MAPKAPK5,PKN2,TNIK,PAK3,PAK2,BMPR1A
1	3.81	INTERPRO	Prot_kinase_dom	29	537	515	21702	5.38	9.15e-05	0.0397	2.28	0.147	0.0397	3.83e-05	PRKAA2,STK3,RPS6KA3,MAPK9,RPS6KA6,SLK,MAPK1,ABL2,PAK3,MAP4K5,PAK2,MAP4K3,MAP3K2,NEK7,CASK,OXSR1,HIPK1,SRPK1,CDK6,RPS6KB1,PDIK1L,STK17B,WNK3,BMP2K,MAPKAPK5,PKN2,TNIK,MAP3K12,BMPR1A
1	3.81	UP_KW_MOLECULAR_FUNCTION	Kinase	38	311	686	10798	7.05	0.000149	0.00324	1.92	0.00966	0.00324	7.42e-05	SMG1,PRKAA2,AK7,PIK3CG,STK3,GK5,RPS6KA3,MAPK9,RPS6KA6,SLK,CREB3L2,MAPK1,PDK3,ABL2,PAK3,MAP4K5,PAK2,MAP4K3,MAP3K2,RIOK3,NEK7,CASK,OXSR1,HIPK1,SRPK1,CDK6,RPS6KB1,PIK3CA,PDIK1L,STK17B,WNK3,BMP2K,MAPKAPK5,PKN2,TNIK,DGKH,MAP3K12,BMPR1A
1	3.81	UP_SEQ_FEATURE	DOMAIN:Protein kinase	29	528	510	20172	5.38	0.000196	0.0181	2.17	0.103	0.018	8.53e-05	PRKAA2,STK3,RPS6KA3,MAPK9,RPS6KA6,SLK,MAPK1,ABL2,PAK3,MAP4K5,PAK2,MAP4K3,MAP3K2,NEK7,CASK,OXSR1,HIPK1,SRPK1,CDK6,RPS6KB1,PDIK1L,STK17B,WNK3,BMP2K,MAPKAPK5,PKN2,TNIK,MAP3K12,BMPR1A
1	3.81	INTERPRO	Protein_kinase_ATP_BS	23	537	398	21702	4.27	0.000402	0.14	2.34	0.503	0.139	0.000164	MAP3K2,PRKAA2,NEK7,OXSR1,HIPK1,SRPK1,STK3,RPS6KA3,RPS6KA6,CDK6,SLK,RPS6KB1,PDIK1L,STK17B,MAPK1,ABL2,PKN2,TNIK,PAK3,MAP4K5,PAK2,MAP4K3,BMPR1A
1	3.81	GOTERM_MF_DIRECT	ATP binding	64	484	1624	18588	11.87	0.000845	0.127	1.51	0.42	0.127	0.00054	SMG1,DDX46,CHD9,RTCA,PIK3CG,RPS6KA3,RPS6KA6,SLK,CREB3L2,DHX15,PDK3,KIF21A,DYNC2H1,ACTR2,SHPRH,ENTPD5,CASK,DICER1,OXSR1,CLPX,PIK3CA,UBE2R2,PDIK1L,OAS2,BMP2K,MAPKAPK5,TNIK,DGKH,DDX4,PRKAA2,VPS4B,AFG1L,ITPR2,AK7,STK3,GK5,MAPK9,SPAST,MAPK1,ABL2,PAK3,MAP4K5,PAK2,MAP4K3,ATP9A,ATAD1,MAP3K2,RIOK3,NEK7,ATAD2,TRPV1,HIPK1,SRPK1,CDK6,SUCLA2,RPS6KB1,STK17B,WNK3,UBE2N,HYOU1,PKN2,UBE2K,MAP3K12,BMPR1A
1	3.81	UP_KW_LIGAND	ATP-binding	60	221	1309	6466	11.13	0.0102	0.305	1.34	0.264	0.305	0.00729	SMG1,DDX46,CHD9,RTCA,TENT4B,PIK3CG,RPS6KA3,RPS6KA6,SLK,CREB3L2,DHX15,PDK3,DYNC2H1,ACTR2,SHPRH,ENTPD5,CASK,DICER1,OXSR1,CLPX,PIK3CA,UBE2R2,PDIK1L,BMP2K,MAPKAPK5,TNIK,DGKH,DDX4,PRKAA2,VPS4B,AFG1L,ITPR2,STK3,GK5,MAPK9,MAPK1,ABL2,PAK3,MAP4K5,PAK2,MAP4K3,ATP9A,ATAD1,MAP3K2,RIOK3,NEK7,ATAD2,TRPV1,HIPK1,CDK6,SUCLA2,RPS6KB1,STK17B,WNK3,UBE2N,HYOU1,PKN2,UBE2K,MAP3K12,BMPR1A
1	3.81	UP_KW_LIGAND	Nucleotide-binding	56	221	1408	6466	10.39	0.137	0.685	1.16	0.988	0.685	0.112	SMG1,DDX46,CHD9,RTCA,TENT4B,PIK3CG,RPS6KA6,SLK,DHX15,RAB2A,DYNC2H1,GUCY1A2,ACTR2,SHPRH,ENTPD5,CASK,DICER1,OXSR1,CLPX,RAP2C,PIK3CA,UBE2R2,BMP2K,SLC27A6,MAPKAPK5,TNIK,DGKH,PRKAA2,ATL2,AFG1L,ITPR2,AK7,STK3,RAB21,GK5,PRKAR2B,KDSR,PAK3,RAB6A,PAK2,MAP3K2,RIOK3,ATAD2,TRPV1,HIPK1,RAB11B,MFHAS1,SUCLA2,PDE10A,STK17B,WNK3,UBE2N,HYOU1,PKN2,UBE2K,BMPR1A
2	2.81	UP_KW_DOMAIN	Zinc-finger	63	366	1260	12799	11.69	1.24e-05	0.000285	1.75	0.000285	0.000285	6.84e-06	ZFAND3,TUT4,ZBTB20,UBE3A,IKZF2,PHF6,SH3RF1,RIMS2,YY1,ZMYM2,PCLO,SALL1,ZC3H12B,ARIH1,ZNF644,TRIM23,ZBTB39,BRD1,SHPRH,MBNL2,DTX3L,ZFP3,ARAP2,ESCO2,MYT1,RC3H2,PYGO1,ZFYVE16,RUFY3,ZC3H11A,MTF1,G2E3,ZNF713,ZNF710,ZNF599,KDM7A,DGKH,RNF180,UBR3,UBR2,RNF2,PHF21B,ZNRF3,ZNF706,TAF1B,RNF138,ZMAT3,NSD1,RNF217,DMD,RUNX1T1,SUZ12,TIPARP,NR1D2,PHC3,MIB1,NR4A2,KLF7,SP4,LNX1,SNRNP48,INSM1,ZNF699
2	2.81	GOTERM_MF_DIRECT	zinc ion binding	82	484	2026	18588	15.21	5.19e-05	0.0167	1.55	0.0329	0.0167	3.21e-05	ZFAND3,TUT4,ZBTB20,UBE3A,IKZF2,PHF6,SH3RF1,RIMS2,YY1,CALB1,ZMYM2,PCLO,SALL1,ZXDB,ZC3H12B,ARIH1,CA8,ZNF644,TRIM23,ZBTB39,BRD1,SHPRH,MBNL2,PEG3,DTX3L,SCAF11,ZFP3,ARAP2,RC3H1,ESCO2,MYT1,CLPX,RC3H2,PYGO1,ZFYVE16,KAT6A,ZC3H11A,MTF1,G2E3,ZNF713,ADAM8,ZNF710,ZSCAN25,ZNF599,KDM7A,DGKH,RNF180,UBR3,XIAP,UBR2,TRHDE,RNF2,PHF21B,COP1,ZNRF3,ZNF706,TAF1B,RNF138,ZMAT3,NSD1,RNF217,ZKSCAN8,ZNF503,DMD,RUNX1T1,SUZ12…
2	2.81	UP_KW_LIGAND	Zinc	93	221	2351	6466	17.25	0.0513	0.513	1.16	0.794	0.513	0.0429	LIN54,ZFAND3,TUT4,ZBTB20,UBE3A,IKZF2,PHF6,SH3RF1,RIMS2,YY1,PPP3CB,ZMYM2,PCLO,SALL1,ZXDB,ZC3H12B,ARIH1,CA8,ZNF644,TRIM23,SLC30A7,ZBTB39,BRD1,SHPRH,MBNL2,PEG3,DTX3L,SCAF11,LMO4,ZFP3,ARAP2,RC3H1,ESCO2,SIRT1,MYT1,CLPX,RC3H2,PYGO1,ZFYVE16,MBLAC2,RUFY3,KAT6A,ZC3H11A,MTF1,G2E3,ZNF713,ADAM8,ZNF710,ZSCAN25,ZNF599,KDM7A,DGKH,PDE1C,RNF180,UBR3,ITPR2,XIAP,UBR2,TRHDE,LPP,RNF2,PHF21B,COP1,ZNRF3,ZNF706,TAF1B,RN…
2	2.81	UP_KW_LIGAND	Metal-binding	122	221	3341	6466	22.63	0.174	0.748	1.07	0.997	0.748	0.158	ZFAND3,ZBTB20,UBE3A,IKZF2,YY1,RIMS2,PPP1CC,SALL1,ZXDB,ZC3H12B,PLS3,CHP1,CPNE3,RAB2A,ZBTB39,MBNL2,SCAF11,LMO4,ZFP3,DICER1,ESCO2,MYT1,CLPX,RC3H2,PYGO1,RUFY3,KAT6A,ZC3H11A,ZNF713,FKBP7,ADAM8,ZNF710,ZSCAN25,ASTN2,STEAP2,DGKH,NECAB1,RNF180,ITPR2,UBR2,LPP,PHF21B,STK3,COP1,ZNF706,ZMAT3,RNF217,ZKSCAN8,CLCA2,ABL2,ZFHX3,TIPARP,NEK7,TRPV1,PHC3,NR4A2,SELL,SP4,ACER3,SP3,DZIP1,BMPR1A,NRP1,LIN54,MCFD2,MCTP1,TUT…
3	2.39	INTERPRO	Znf_RING/FYVE/PHD	30	537	458	21702	5.57	4.07e-06	0.00708	2.65	0.00705	0.00706	1.47e-06	WDSUB1,RNF180,XIAP,PHF6,SH3RF1,RNF2,PHF21B,RIMS2,COP1,ZNRF3,PCLO,RNF138,NSD1,RNF217,ARIH1,TRIM23,SHPRH,BRD1,DTX3L,SCAF11,RC3H1,RC3H2,MIB1,PYGO1,ZFYVE16,KAT6A,RUFY3,LNX1,G2E3,KDM7A
3	2.39	GOTERM_MF_DIRECT	ubiquitin protein ligase activity	19	484	302	18588	3.53	0.000985	0.127	2.42	0.47	0.127	0.000384	SHPRH,DTX3L,RNF180,UBR3,RC3H1,XIAP,UBE3A,UBR2,WWP2,SH3RF1,RNF2,RC3H2,COP1,ZNRF3,HECTD2,RNF138,RNF217,ARIH1,TRIM23
3	2.39	UP_SEQ_FEATURE	DOMAIN:RING-type	17	528	295	20172	3.15	0.00493	0.305	2.2	0.936	0.302	0.00209	SHPRH,DTX3L,SCAF11,RNF180,RC3H1,XIAP,SH3RF1,RNF2,RC3H2,MIB1,COP1,ZNRF3,RNF138,RNF217,LNX1,ARIH1,TRIM23
3	2.39	INTERPRO	Znf_RING	16	537	294	21702	2.97	0.00669	0.969	2.2	1.00e+0	0.967	0.00284	SHPRH,DTX3L,SCAF11,RNF180,RC3H1,XIAP,SH3RF1,RNF2,RC3H2,MIB1,COP1,ZNRF3,RNF138,LNX1,ARIH1,TRIM23
3	2.39	UP_KW_BIOLOGICAL_PROCESS	Ubl conjugation pathway	28	261	580	9167	5.19	0.00743	0.164	1.7	0.481	0.162	0.00416	OTUD4,USP37,RNF180,TULP4,XIAP,UBR2,SH3RF1,RNF2,SENP6,COP1,ZNRF3,HECTD2,RNF138,OTUD6B,RNF217,ARIH1,SOCS4,TRIM23,USP25,SHPRH,FBXO33,LRRC41,MIB1,APPBP2,TBL1XR1,LNX1,G2E3,UBE2K
3	2.39	INTERPRO	Znf_RING_CS	11	537	167	21702	2.04	0.00873	1.00e+0	2.66	1.00e+0	0.999	0.00303	COP1,SHPRH,DTX3L,SCAF11,RNF180,LNX1,RC3H1,SH3RF1,RC3H2,RNF2,TRIM23
3	2.39	GOTERM_BP_DIRECT	protein polyubiquitination	10	489	142	19232	1.86	0.0104	1.00e+0	2.77	1.00e+0	1.00e+0	0.00345	SHPRH,HECTD2,UBE2R2,RNF180,RNF217,RC3H1,UBE3A,ARIH1,UBE2K,RC3H2
3	2.39	GOTERM_BP_DIRECT	protein ubiquitination	17	489	333	19232	3.15	0.0114	1.00e+0	2.01	1.00e+0	1.00e+0	0.0053	WDSUB1,DTX3L,TULP4,UBR3,UBR2,WWP2,SH3RF1,RNF2,MIB1,ZNRF3,RNF138,RNF217,UBE2N,ARIH1,SOCS4,TRIM23,PCMTD1
3	2.39	GOTERM_MF_DIRECT	transferase activity	13	484	217	18588	2.41	0.0115	0.825	2.3	0.999	0.823	0.00464	SHPRH,RC3H1,XIAP,SH3RF1,RNF2,RC3H2,ZNRF3,UBE2R2,RNF138,LNX1,UBE2N,UBE2K,TRIM23
3	2.39	SMART	RING	15	337	237	10879	2.78	0.0153	1.00e+0	2.04	0.979	1.00e+0	0.00696	SHPRH,DTX3L,RNF180,RC3H1,XIAP,SH3RF1,RNF2,RC3H2,MIB1,COP1,ZNRF3,RNF138,LNX1,ARIH1,TRIM23
3	2.39	GOTERM_BP_DIRECT	ubiquitin-dependent protein catabolic process	12	489	226	19232	2.23	0.0304	1.00e+0	2.09	1.00e+0	1.00e+0	0.0133	ZNRF3,DTX3L,UBE2R2,RNF217,LNX1,RC3H1,UBE3A,WWP2,ARIH1,DISC1,RC3H2,MIB1
4	1.92	INTERPRO	Znf_FYVE_PHD	12	537	142	21702	2.23	0.000817	0.237	3.42	0.758	0.236	0.00022	PYGO1,RIMS2,BRD1,SHPRH,ZFYVE16,PCLO,NSD1,RUFY3,KAT6A,G2E3,KDM7A,PHF21B
4	1.92	INTERPRO	Znf_PHD	9	537	92	21702	1.67	0.00199	0.411	3.95	0.969	0.411	0.000457	PYGO1,BRD1,SHPRH,NSD1,KAT6A,G2E3,PHF6,KDM7A,PHF21B
4	1.92	SMART	PHD	9	337	92	10879	1.67	0.00746	0.936	3.16	0.847	0.936	0.00214	PYGO1,BRD1,SHPRH,NSD1,KAT6A,G2E3,PHF6,KDM7A,PHF21B
4	1.92	UP_SEQ_FEATURE	DOMAIN:PHD-type	8	528	87	20172	1.48	0.00772	0.429	3.51	0.987	0.426	0.002	PYGO1,BRD1,NSD1,KAT6A,G2E3,PHF6,KDM7A,PHF21B
4	1.92	INTERPRO	Znf_PHD-finger	6	537	82	21702	1.11	0.0523	1.00e+0	2.96	1.00e+0	0.999	0.0161	PYGO1,BRD1,NSD1,KAT6A,KDM7A,PHF21B
4	1.92	INTERPRO	Zinc_finger_PHD-type_CS	5	537	63	21702	0.93	0.0702	1.00e+0	3.21	1.00e+0	0.999	0.0197	PYGO1,BRD1,SHPRH,NSD1,KDM7A
4	1.92	INTERPRO	EPHD	3	537	23	21702	0.56	0.11	1.00e+0	5.27	1.00e+0	0.999	0.0185	BRD1,G2E3,PHF6
5	1.7	GOTERM_BP_DIRECT	positive regulation of protein phosphorylation	6	489	47	19232	1.11	0.00658	1.00e+0	5.02	1.00e+0	1.00e+0	0.00116	FXR1,MOB1B,MOB1A,RB1CC1,MOB3B,VEGFA
5	1.7	INTERPRO	MOB_kinase_act_sf	3	537	7	21702	0.56	0.0118	1.00e+0	17.32	1.00e+0	0.999	0.00049	MOB1B,MOB1A,MOB3B
5	1.7	INTERPRO	MOB_kinase_act_fam	3	537	7	21702	0.56	0.0118	1.00e+0	17.32	1.00e+0	0.999	0.00049	MOB1B,MOB1A,MOB3B
5	1.7	SMART	Mob1_phocein	3	337	7	10879	0.56	0.018	1.00e+0	13.84	0.99	1.00e+0	0.00094	MOB1B,MOB1A,MOB3B
5	1.7	GOTERM_MF_DIRECT	protein kinase activator activity	3	484	30	18588	0.56	0.183	1.00e+0	3.84	1.00e+0	1.00e+0	0.0424	MOB1B,MOB1A,MOB3B
6	1.7	UP_KW_CELLULAR_COMPONENT	Synapse	18	411	369	15839	3.34	0.016	0.136	1.88	0.449	0.136	0.00795	ATAD1,GRIA2,MCTP1,CADM2,KCNC2,PLPPR4,GABRA4,GRIK1,LIN7A,TRPV1,GABRG1,RIMS2,PCLO,RPS6KB1,DMD,SLC17A8,ERC2,KCTD16
6	1.7	UP_KW_CELLULAR_COMPONENT	Postsynaptic cell membrane	8	411	104	15839	1.48	0.0184	0.136	2.96	0.497	0.136	0.00566	ATAD1,GABRA4,PLPPR4,LIN7A,DMD,TRPV1,GABRG1,KCTD16
6	1.7	GOTERM_CC_DIRECT	postsynaptic membrane	10	515	170	20680	1.86	0.0266	0.822	2.36	1.00e+0	0.81	0.0104	ATAD1,GRIA2,KCNC2,GABRA4,SYAP1,GRIK1,DMD,TRPV1,GABRG1,KCTD16
7	1.65	INTERPRO	PP2C_BS	4	537	11	21702	0.74	0.00213	0.411	14.7	0.975	0.411	0.000107	PPM1A,PPM1B,PPM1L,PPM1F
7	1.65	INTERPRO	PP2C	4	537	17	21702	0.74	0.00787	1.00e+0	9.51	1.00e+0	0.999	0.000683	PPM1A,PPM1B,PPM1L,PPM1F
7	1.65	INTERPRO	PPM-type_phosphatase-like_dom	4	537	21	21702	0.74	0.0143	1.00e+0	7.7	1.00e+0	0.999	0.00159	PPM1A,PPM1B,PPM1L,PPM1F
7	1.65	INTERPRO	PPM-type-like_dom_sf	4	537	21	21702	0.74	0.0143	1.00e+0	7.7	1.00e+0	0.999	0.00159	PPM1A,PPM1B,PPM1L,PPM1F
7	1.65	UP_SEQ_FEATURE	DOMAIN:PPM-type phosphatase	4	528	21	20172	0.74	0.0166	0.711	7.28	1.00e+0	0.704	0.00195	PPM1A,PPM1B,PPM1L,PPM1F
7	1.65	GOTERM_BP_DIRECT	protein dephosphorylation	8	489	112	19232	1.48	0.0241	1.00e+0	2.81	1.00e+0	1.00e+0	0.00783	PTP4A2,PPM1A,PPM1B,PPP4R2,PPM1L,PTPN4,PPM1F,DUSP7
7	1.65	SMART	PP2Cc	4	337	21	10879	0.74	0.0257	1.00e+0	6.15	0.999	1.00e+0	0.00357	PPM1A,PPM1B,PPM1L,PPM1F
7	1.65	GOTERM_MF_DIRECT	protein serine/threonine phosphatase activity	5	484	50	18588	0.93	0.0406	1.00e+0	3.84	1.00e+0	1.00e+0	0.00948	PPP1CC,PPM1A,PPM1B,PPM1L,PPM1F
7	1.65	GOTERM_BP_DIRECT	negative regulation of canonical NF-kappaB signal transduction	5	489	67	19232	0.93	0.0903	1.00e+0	2.94	1.00e+0	1.00e+0	0.0277	TGFBR3,PPM1A,PPM1B,PPM1L,RIOK3
7	1.65	GOTERM_BP_DIRECT	positive regulation of canonical Wnt signaling pathway	5	489	96	19232	0.93	0.227	1.00e+0	2.05	1.00e+0	1.00e+0	0.098	PPM1A,PPM1B,PPM1L,TBL1XR1,XIAP
8	1.59	UP_KW_BIOLOGICAL_PROCESS	Transcription regulation	70	261	1760	9167	12.99	0.00208	0.107	1.4	0.167	0.106	0.00144	FOXA1,CREBZF,LIN54,CHD9,ZBTB20,WASL,AHR,IKZF2,PHF6,YY1,SCML1,SALL1,HEY1,ZXDB,RB1CC1,CREB3L2,BBX,ZBTB39,FOXD1,LMO4,NCOA3,ZFP3,SOX11,PAX5,MYT1,TBL1XR1,KAT6A,MTF1,IRF8,HOXB2,ZNF710,ZSCAN25,LCORL,ZNF599,KDM7A,VGLL3,NFAT5,URI1,PRKAA2,SATB1,RNF2,NPAS3,TAF1B,MIER3,NSD1,ZKSCAN8,MIER1,RPS3,ZNF503,SCAI,RUNX1T1,TCFL5,SUZ12,ZFHX3,CHURC1,ASCC1,MACC1,ATAD2,HIPK1,FOXN2,NR4A2,KLF7,SP4,SP3,PKN2,INSM1,ZNF699,BCOR,…
8	1.59	UP_KW_BIOLOGICAL_PROCESS	Transcription	70	261	1799	9167	12.99	0.00366	0.107	1.37	0.275	0.106	0.00259	FOXA1,CREBZF,LIN54,CHD9,ZBTB20,WASL,AHR,IKZF2,PHF6,YY1,SCML1,SALL1,HEY1,ZXDB,RB1CC1,CREB3L2,BBX,ZBTB39,FOXD1,LMO4,NCOA3,ZFP3,SOX11,PAX5,MYT1,TBL1XR1,KAT6A,MTF1,IRF8,HOXB2,ZNF710,ZSCAN25,LCORL,ZNF599,KDM7A,VGLL3,NFAT5,URI1,PRKAA2,SATB1,RNF2,NPAS3,TAF1B,MIER3,NSD1,ZKSCAN8,MIER1,RPS3,ZNF503,SCAI,RUNX1T1,TCFL5,SUZ12,ZFHX3,CHURC1,ASCC1,MACC1,ATAD2,HIPK1,FOXN2,NR4A2,KLF7,SP4,SP3,PKN2,INSM1,ZNF699,BCOR,…
8	1.59	GOTERM_BP_DIRECT	regulation of transcription by RNA polymerase II	52	489	1387	19232	9.65	0.0048	1.00e+0	1.47	1.00e+0	1.00e+0	0.00312	FOXA1,CREBZF,ONECUT2,ZBTB20,AHR,IKZF2,YY1,ZNF608,SALL1,HEY1,ZXDB,CREB3L2,EPC1,BBX,EPC2,ZNF644,TEAD1,ZBTB39,BRD1,FOXD1,PEG3,ZFP3,TSC22D2,PAX5,MYT1,TBL1XR1,KAT6A,IRF8,PHIP,HOXB2,ZNF710,ZSCAN25,LCORL,ZNF599,KDM7A,VGLL3,NFAT5,SATB1,NPAS3,ATXN7,ZKSCAN8,SHOX,IRX2,ZFHX3,NR4A2,KLF7,LHX2,SP4,SP3,CREBRF,ZNF699,BRWD3
8	1.59	GOTERM_MF_DIRECT	DNA-binding transcription factor activity, RNA polymerase II-specific	40	484	1080	18588	7.42	0.0239	0.895	1.42	1.00e+0	0.894	0.016	FOXA1,NFAT5,ONECUT2,SATB1,ZBTB20,NPAS3,YY1,SALL1,HEY1,CREB3L2,ZKSCAN8,SHOX,BBX,ZNF644,TEAD1,TCFL5,IRX2,ZBTB39,ZFHX3,FOXD1,PEG3,ZFP3,SOX11,PAX5,MYT1,NR4A2,KLF7,LHX2,SP4,MTF1,SP3,CREBRF,ZNF713,IRF8,HOXB2,ZNF710,ZNF699,ZSCAN25,ZNF599,VSX1
8	1.59	GOTERM_MF_DIRECT	RNA polymerase II cis-regulatory region sequence-specific DNA binding	37	484	1081	18588	6.86	0.0762	1.00e+0	1.31	1.00e+0	1.00e+0	0.0546	FOXA1,NFAT5,ONECUT2,SATB1,ZBTB20,IKZF2,YY1,SALL1,HEY1,NSD1,ZKSCAN8,ZNF644,TEAD1,TCFL5,SUZ12,IRX2,ZFHX3,FOXD1,PEG3,NR1D2,SOX11,PAX5,MYT1,NR4A2,KLF7,LHX2,SP4,MTF1,SP3,ZNF713,IRF8,HOXB2,INSM1,ZNF710,ZNF699,ZSCAN25,ZNF599
8	1.59	GOTERM_MF_DIRECT	DNA binding	44	484	1536	18588	8.16	0.318	1.00e+0	1.1	1.00e+0	1.00e+0	0.267	NFAT5,LIN54,ONECUT2,SATB1,ZFAND3,CHD9,CRAMP1,AHR,PDS5B,IKZF2,PHF6,NPAS3,SALL1,HEY1,RNF138,CREB3L2,RPS3,SHOX,BBX,TEAD1,IRX2,ZBTB39,SHPRH,PAX5,PHC3,MYT1,RC3H2,QKI,KLF7,XRN1,KAT6A,SP4,SP3,ZNF713,PIN4,HOXB2,INSM1,ZNF710,ZNF699,ZSCAN25,LCORL,TARDBP,ZNF599,VSX1
8	1.59	UP_KW_MOLECULAR_FUNCTION	DNA-binding	48	311	1542	10798	8.91	0.351	1.00e+0	1.08	1.00e+0	1.00e+0	0.301	NFAT5,LIN54,SATB1,CHD9,ZBTB20,CRAMP1,AHR,IKZF2,PHF6,NPAS3,YY1,HMGN4,SALL1,HEY1,TAF1B,RNF138,CREB3L2,ZKSCAN8,RPS3,BBX,TEAD1,TCFL5,ZBTB39,ZFP3,NR1D2,SOX11,PAX5,TERF1,PHC3,MYT1,QKI,NR4A2,KLF7,XRN1,SP4,MTF1,SP3,ZNF713,IRF8,PIN4,INSM1,ZNF710,ZNF699,ZSCAN25,LCORL,TARDBP,ZNF599,SSBP2
9	1.49	UP_SEQ_FEATURE	ACT_SITE:Glycyl thioester intermediate	7	528	75	20172	1.3	0.0136	0.689	3.57	1.00e+0	0.682	0.00346	HECTD2,UBE2R2,UBE2N,G2E3,UBE3A,WWP2,UBE2K
9	1.49	INTERPRO	Hect_E3_ubiquitin_ligase	4	537	29	21702	0.74	0.034	1.00e+0	5.57	1.00e+0	0.999	0.00539	HECTD2,G2E3,UBE3A,WWP2
9	1.49	INTERPRO	HECT_dom	4	537	29	21702	0.74	0.034	1.00e+0	5.57	1.00e+0	0.999	0.00539	HECTD2,G2E3,UBE3A,WWP2
9	1.49	UP_SEQ_FEATURE	DOMAIN:HECT	4	528	29	20172	0.74	0.0392	1.00e+0	5.27	1.00e+0	0.993	0.00656	HECTD2,G2E3,UBE3A,WWP2
9	1.49	SMART	HECTc	4	337	29	10879	0.74	0.059	1.00e+0	4.45	1.00e+0	1.00e+0	0.0117	HECTD2,G2E3,UBE3A,WWP2
10	1.49	INTERPRO	FA58C	4	537	26	21702	0.74	0.0256	1.00e+0	6.22	1.00e+0	0.999	0.0036	CNTNAP2,NRP1,CNTNAP1,DCBLD2
10	1.49	UP_SEQ_FEATURE	DOMAIN:F5/8 type C	4	528	25	20172	0.74	0.0266	0.895	6.11	1.00e+0	0.886	0.00379	CNTNAP2,NRP1,CNTNAP1,DCBLD2
10	1.49	SMART	FA58C	4	337	22	10879	0.74	0.0291	1.00e+0	5.87	0.999	1.00e+0	0.00425	CNTNAP2,NRP1,CNTNAP1,DCBLD2
10	1.49	INTERPRO	Galactose-bd-like_sf	6	537	84	21702	1.11	0.0569	1.00e+0	2.89	1.00e+0	0.999	0.0179	PCSK2,CNTNAP2,NRP1,CNTNAP1,PCSK5,DCBLD2
11	1.41	GOTERM_BP_DIRECT	hippo signaling	4	489	21	19232	0.74	0.0154	1.00e+0	7.49	1.00e+0	1.00e+0	0.00175	MOB1B,MOB1A,TEAD1,STK3
11	1.41	KEGG_PATHWAY	Hippo signaling pathway - multiple species	4	228	28	10019	0.74	0.0248	0.294	6.28	0.999	0.266	0.00348	MOB1B,MOB1A,TEAD1,STK3
11	1.41	KEGG_PATHWAY	Hippo signaling pathway	7	228	161	10019	1.3	0.159	0.53	1.91	1.00e+0	0.478	0.0747	MOB1B,PPP1CC,MOB1A,FZD3,TEAD1,BMPR1A,STK3
12	1.37	GOTERM_BP_DIRECT	negative regulation of cAMP/PKA signal transduction	5	489	27	19232	0.93	0.00452	1.00e+0	7.28	1.00e+0	1.00e+0	0.000529	PDE10A,PDE1C,PRKAR2B,PDE4D,PDE3B
12	1.37	GOTERM_MF_DIRECT	3',5'-cyclic-AMP phosphodiesterase activity	4	484	21	18588	0.74	0.0164	0.842	7.32	1.00e+0	0.841	0.00191	PDE10A,PDE1C,PDE4D,PDE3B
12	1.37	KEGG_PATHWAY	Morphine addiction	7	228	91	10019	1.3	0.0171	0.283	3.38	0.99	0.255	0.00462	PDE10A,PDE1C,PDE4D,GABRA4,GNG12,GNAI1,GABRG1
12	1.37	GOTERM_MF_DIRECT	3',5'-cyclic-GMP phosphodiesterase activity	4	484	22	18588	0.74	0.0186	0.856	6.98	1.00e+0	0.854	0.00229	PDE10A,PDE1C,PDE4D,PDE3B
12	1.37	INTERPRO	PDEase_CS	4	537	25	21702	0.74	0.023	1.00e+0	6.47	1.00e+0	0.999	0.0031	PDE10A,PDE1C,PDE4D,PDE3B
12	1.37	INTERPRO	PDEase_catalytic_dom_sf	4	537	25	21702	0.74	0.023	1.00e+0	6.47	1.00e+0	0.999	0.0031	PDE10A,PDE1C,PDE4D,PDE3B
12	1.37	INTERPRO	PDEase_catalytic_dom	4	537	25	21702	0.74	0.023	1.00e+0	6.47	1.00e+0	0.999	0.0031	PDE10A,PDE1C,PDE4D,PDE3B
12	1.37	GOTERM_MF_DIRECT	3',5'-cyclic-nucleotide phosphodiesterase activity	4	484	25	18588	0.74	0.0262	0.895	6.14	1.00e+0	0.894	0.00372	PDE10A,PDE1C,PDE4D,PDE3B
12	1.37	UP_SEQ_FEATURE	DOMAIN:PDEase	4	528	25	20172	0.74	0.0266	0.895	6.11	1.00e+0	0.886	0.00379	PDE10A,PDE1C,PDE4D,PDE3B
12	1.37	UP_KW_LIGAND	cAMP	5	221	34	6466	0.93	0.0272	0.408	4.3	0.563	0.408	0.00552	PDE10A,PDE1C,PRKAR2B,PDE4D,PDE3B
12	1.37	INTERPRO	HD/PDEase_dom	4	537	28	21702	0.74	0.0311	1.00e+0	5.77	1.00e+0	0.999	0.00474	PDE10A,PDE1C,PDE4D,PDE3B
12	1.37	INTERPRO	PDEase	3	537	22	21702	0.56	0.102	1.00e+0	5.51	1.00e+0	0.999	0.0164	PDE10A,PDE1C,PDE4D
12	1.37	GOTERM_MF_DIRECT	cAMP binding	3	484	24	18588	0.56	0.128	1.00e+0	4.8	1.00e+0	1.00e+0	0.0237	PDE10A,PRKAR2B,PDE4D
12	1.37	UP_SEQ_FEATURE	ACT_SITE:Proton donor	6	528	118	20172	1.11	0.196	1.00e+0	1.94	1.00e+0	0.993	0.0898	PPP1CC,PDE10A,PDE1C,MAN1A2,PDE4D,AZIN1
12	1.37	SMART	HDc	3	337	27	10879	0.56	0.202	1.00e+0	3.59	1.00e+0	1.00e+0	0.0498	PDE10A,PDE1C,PDE3B
12	1.37	KEGG_PATHWAY	Purine metabolism	6	228	138	10019	1.11	0.204	0.57	1.91	1.00e+0	0.515	0.0949	GUCY1A2,PDE10A,PDE1C,PDE4D,ENTPD5,AK7
12	1.37	UP_KW_LIGAND	cGMP	3	221	28	6466	0.56	0.246	0.924	3.13	1.00e+0	0.924	0.0689	PDE10A,PDE1C,PDE3B
13	1.31	UP_SEQ_FEATURE	ZN_FING:C3H1-type	6	528	65	20172	1.11	0.0274	0.895	3.53	1.00e+0	0.886	0.007	MBNL2,TIPARP,ZC3H11A,ZC3H12B,RC3H1,RC3H2
13	1.31	INTERPRO	Znf_CCCH	6	537	69	21702	1.11	0.0278	1.00e+0	3.51	1.00e+0	0.999	0.00717	MBNL2,TIPARP,ZC3H11A,ZC3H12B,RC3H1,RC3H2
13	1.31	UP_SEQ_FEATURE	DOMAIN:C3H1-type	6	528	67	20172	1.11	0.0307	0.898	3.42	1.00e+0	0.889	0.0081	MBNL2,TIPARP,ZC3H11A,ZC3H12B,RC3H1,RC3H2
13	1.31	SMART	ZnF_C3H1	4	337	55	10879	0.74	0.241	1.00e+0	2.35	1.00e+0	1.00e+0	0.0902	MBNL2,ZC3H11A,RC3H1,RC3H2
14	1.31	KEGG_PATHWAY	Insulin resistance	8	228	108	10019	1.48	0.0113	0.274	3.26	0.952	0.247	0.00318	PPP1CC,MAPK9,RPS6KA6,PRKAA2,RPS6KB1,PIK3CA,CREB3L2,SLC27A6
14	1.31	KEGG_PATHWAY	Longevity regulating pathway	7	228	90	10019	1.3	0.0163	0.283	3.42	0.987	0.255	0.00435	PRKAA2,RPS6KB1,PIK3CA,SESN3,RB1CC1,CREB3L2,SIRT1
14	1.31	KEGG_PATHWAY	AMPK signaling pathway	7	228	123	10019	1.3	0.0606	0.376	2.5	1.00e+0	0.34	0.0221	RAB2A,PRKAA2,RPS6KB1,PIK3CA,CREB3L2,SIRT1,RAB11B
14	1.31	KEGG_PATHWAY	Longevity regulating pathway - multiple species	4	228	60	10019	0.74	0.155	0.522	2.93	1.00e+0	0.471	0.0473	PRKAA2,RPS6KB1,PIK3CA,SIRT1
14	1.31	KEGG_PATHWAY	Autophagy - animal	7	228	165	10019	1.3	0.172	0.537	1.86	1.00e+0	0.485	0.0827	MAPK9,PRKAA2,RPS6KB1,PIK3CA,RB1CC1,MAPK1,CTSB
15	1.29	INTERPRO	PDZ_sf	10	537	166	21702	1.86	0.0224	1.00e+0	2.43	1.00e+0	0.999	0.00849	RIMS2,PCLO,SNX27,SNTG1,LNX1,CASK,LIN7A,PTPN4,SIPA1L3,MBTPS2
15	1.29	INTERPRO	PDZ	9	537	161	21702	1.67	0.0469	1.00e+0	2.26	1.00e+0	0.999	0.019	RIMS2,PCLO,SNX27,SNTG1,LNX1,CASK,LIN7A,PTPN4,SIPA1L3
15	1.29	UP_SEQ_FEATURE	DOMAIN:PDZ	9	528	158	20172	1.67	0.0559	1.00e+0	2.18	1.00e+0	0.993	0.0235	RIMS2,PCLO,SNX27,SNTG1,LNX1,CASK,LIN7A,PTPN4,SIPA1L3
15	1.29	SMART	PDZ	9	337	158	10879	1.67	0.116	1.00e+0	1.84	1.00e+0	1.00e+0	0.0571	RIMS2,PCLO,SNX27,SNTG1,LNX1,CASK,LIN7A,PTPN4,SIPA1L3
16	1.24	GOTERM_BP_DIRECT	establishment of epithelial cell polarity	4	489	11	19232	0.74	0.0023	0.85	14.3	0.991	0.85	0.000118	FERMT1,FRMD4A,FRMD4B,SIPA1L3
16	1.24	INTERPRO	FERM_central	6	537	54	21702	1.11	0.0106	1.00e+0	4.49	1.00e+0	0.999	0.00211	FERMT1,EPB41L4B,SNX27,FRMD4A,FRMD4B,PTPN4
16	1.24	INTERPRO	FERM_CS	4	537	24	21702	0.74	0.0206	1.00e+0	6.74	1.00e+0	0.999	0.00266	EPB41L4B,FRMD4A,FRMD4B,PTPN4
16	1.24	INTERPRO	FERM_PH-like_C	4	537	27	21702	0.74	0.0282	1.00e+0	5.99	1.00e+0	0.999	0.00414	EPB41L4B,FRMD4A,FRMD4B,PTPN4
16	1.24	INTERPRO	FERM_N	4	537	28	21702	0.74	0.0311	1.00e+0	5.77	1.00e+0	0.999	0.00474	EPB41L4B,FRMD4A,FRMD4B,PTPN4
16	1.24	INTERPRO	FERM_2	5	537	52	21702	0.93	0.0393	1.00e+0	3.89	1.00e+0	0.999	0.00909	FERMT1,EPB41L4B,FRMD4A,FRMD4B,PTPN4
16	1.24	INTERPRO	Band_41_domain	5	537	53	21702	0.93	0.0417	1.00e+0	3.81	1.00e+0	0.999	0.00984	FERMT1,EPB41L4B,FRMD4A,FRMD4B,PTPN4
16	1.24	SMART	FERM_C	4	337	27	10879	0.74	0.0494	1.00e+0	4.78	1.00e+0	1.00e+0	0.00904	EPB41L4B,FRMD4A,FRMD4B,PTPN4
16	1.24	SMART	B41	5	337	53	10879	0.93	0.0804	1.00e+0	3.05	1.00e+0	1.00e+0	0.0236	FERMT1,EPB41L4B,FRMD4A,FRMD4B,PTPN4
16	1.24	INTERPRO	FERM_domain	4	537	50	21702	0.74	0.126	1.00e+0	3.23	1.00e+0	0.999	0.0349	EPB41L4B,FRMD4A,FRMD4B,PTPN4
16	1.24	UP_SEQ_FEATURE	DOMAIN:FERM	4	528	49	20172	0.74	0.136	1.00e+0	3.12	1.00e+0	0.993	0.039	EPB41L4B,FRMD4A,FRMD4B,PTPN4
16	1.24	INTERPRO	FERM/acyl-CoA-bd_prot_sf	4	537	53	21702	0.74	0.143	1.00e+0	3.05	1.00e+0	0.999	0.0419	EPB41L4B,FRMD4A,FRMD4B,PTPN4
16	1.24	INTERPRO	Ubiquitin-like_domsf	9	537	211	21702	1.67	0.154	1.00e+0	1.72	1.00e+0	0.999	0.0803	HERPUD2,EPB41L4B,PIK3CA,SNX27,FRMD4A,FRMD4B,PTPN4,PIK3CG,UBQLN2
16	1.24	GOTERM_CC_DIRECT	adherens junction	7	515	162	20680	1.3	0.216	1.00e+0	1.74	1.00e+0	0.988	0.111	EPB41L4B,WNK3,FRMD4A,FRMD4B,PTPN4,JCAD,VEGFA
16	1.24	GOTERM_CC_DIRECT	cytoskeleton	11	515	584	20680	2.04	0.919	1.00e+0	0.76	1.00e+0	0.988	0.864	ACTR2,EPB41L4B,SNTG1,PKN2,FRMD4A,DMD,TNIK,FRMD4B,WASL,ERC2,PTPN4
17	1.24	GOTERM_BP_DIRECT	regulation of circadian rhythm	5	489	40	19232	0.93	0.0182	1.00e+0	4.92	1.00e+0	1.00e+0	0.00329	PPP1CC,MAPK9,PRKAA2,UBE3A,NR1D2
17	1.24	UP_KW_BIOLOGICAL_PROCESS	Biological rhythms	6	261	86	9167	1.11	0.097	0.948	2.45	1.00e+0	0.937	0.0356	MAPK9,PRKAA2,UBE3A,NR1D2,AHR,CDK5R1
17	1.24	GOTERM_BP_DIRECT	rhythmic process	5	489	71	19232	0.93	0.106	1.00e+0	2.77	1.00e+0	1.00e+0	0.0345	MAPK9,PRKAA2,UBE3A,AHR,CDK5R1
18	1.21	GOTERM_MF_DIRECT	microtubule binding	13	484	252	18588	2.41	0.0326	1.00e+0	1.98	1.00e+0	0.998	0.0152	CEP135,HOOK3,WASL,TERF1,CAMSAP2,SPAST,MAP2,REEP3,RPS3,KIF21A,MAP4,LRP12,NDEL1
18	1.21	GOTERM_CC_DIRECT	microtubule	14	515	305	20680	2.6	0.0428	0.86	1.84	1.00e+0	0.848	0.0212	DYNC2H1,STAU2,HOOK3,CAMSAP2,SPAST,APPBP2,MAP2,REEP3,CEP170,KIF21A,MAP4,DISC1,LRP12,NDEL1
18	1.21	UP_KW_CELLULAR_COMPONENT	Microtubule	10	411	237	15839	1.86	0.163	0.722	1.63	0.999	0.722	0.0896	DYNC2H1,APPBP2,STAU2,MAP2,REEP3,CEP170,KIF21A,HOOK3,MAP4,NDEL1
19	1.21	KEGG_PATHWAY	Glutamatergic synapse	9	228	115	10019	1.67	0.00454	0.209	3.44	0.704	0.188	0.00121	GRIA2,PPP3CB,SLC1A2,MAPK1,ITPR2,GRIK1,SLC17A8,GNG12,GNAI1
19	1.21	KEGG_PATHWAY	Dopaminergic synapse	8	228	133	10019	1.48	0.0315	0.294	2.64	1.00e+0	0.266	0.0109	PPP1CC,MAPK9,GRIA2,PPP3CB,CREB3L2,ITPR2,GNG12,GNAI1
19	1.21	KEGG_PATHWAY	Retrograde endocannabinoid signaling	9	228	163	10019	1.67	0.032	0.294	2.43	1.00e+0	0.266	0.0121	MAPK9,GRIA2,GABRA4,MAPK1,ITPR2,SLC17A8,GNG12,GNAI1,GABRG1
19	1.21	KEGG_PATHWAY	Long-term depression	5	228	59	10019	0.93	0.0443	0.302	3.72	1.00e+0	0.273	0.0108	GUCY1A2,GRIA2,MAPK1,ITPR2,GNAI1
19	1.21	KEGG_PATHWAY	Nicotine addiction	4	228	40	10019	0.74	0.0614	0.376	4.39	1.00e+0	0.34	0.0126	GRIA2,GABRA4,SLC17A8,GABRG1
19	1.21	KEGG_PATHWAY	Circadian entrainment	6	228	99	10019	1.11	0.074	0.397	2.66	1.00e+0	0.358	0.0253	GUCY1A2,RYR2,GRIA2,MAPK1,GNG12,GNAI1
19	1.21	KEGG_PATHWAY	Neuroactive ligand signaling	9	228	202	10019	1.67	0.0886	0.407	1.96	1.00e+0	0.367	0.0409	GRIA2,GABRA4,SLC1A2,OPRK1,GRIK1,SLC17A8,GNG12,GNAI1,GABRG1
19	1.21	KEGG_PATHWAY	GABAergic synapse	4	228	92	10019	0.74	0.346	0.752	1.91	1.00e+0	0.679	0.157	GABRA4,GNG12,GNAI1,GABRG1
19	1.21	KEGG_PATHWAY	Serotonergic synapse	4	228	113	10019	0.74	0.474	0.91	1.56	1.00e+0	0.822	0.256	MAPK1,ITPR2,GNG12,GNAI1
20	1.18	GOTERM_MF_DIRECT	DNA-binding transcription factor activity, RNA polymerase II-specific	40	484	1080	18588	7.42	0.0239	0.895	1.42	1.00e+0	0.894	0.016	FOXA1,NFAT5,ONECUT2,SATB1,ZBTB20,NPAS3,YY1,SALL1,HEY1,CREB3L2,ZKSCAN8,SHOX,BBX,ZNF644,TEAD1,TCFL5,IRX2,ZBTB39,ZFHX3,FOXD1,PEG3,ZFP3,SOX11,PAX5,MYT1,NR4A2,KLF7,LHX2,SP4,MTF1,SP3,CREBRF,ZNF713,IRF8,HOXB2,ZNF710,ZNF699,ZSCAN25,ZNF599,VSX1
20	1.18	UP_SEQ_FEATURE	DOMAIN:C2H2-type	26	528	638	20172	4.82	0.0299	0.898	1.56	1.00e+0	0.889	0.0178	ZBTB20,IKZF2,YY1,ZNF608,SALL1,ZNF706,ZMAT3,ZXDB,ZKSCAN8,ZNF503,ZNF644,TRIM23,ZBTB39,ZFHX3,PEG3,ZFP3,KLF7,SP4,MTF1,SP3,ZNF713,ZNF710,ZNF699,ZSCAN25,DZIP1,ZNF599
20	1.18	INTERPRO	Znf_C2H2_type	26	537	676	21702	4.82	0.0307	1.00e+0	1.55	1.00e+0	0.999	0.0183	ZBTB20,IKZF2,YY1,ZNF608,SALL1,ZNF706,ZMAT3,ZXDB,ZKSCAN8,ZNF503,ZNF644,TRIM23,ZBTB39,ZFHX3,PEG3,ZFP3,KLF7,SP4,MTF1,SP3,ZNF713,ZNF710,ZNF699,ZSCAN25,DZIP1,ZNF599
20	1.18	GOTERM_MF_DIRECT	RNA polymerase II cis-regulatory region sequence-specific DNA binding	37	484	1081	18588	6.86	0.0762	1.00e+0	1.31	1.00e+0	1.00e+0	0.0546	FOXA1,NFAT5,ONECUT2,SATB1,ZBTB20,IKZF2,YY1,SALL1,HEY1,NSD1,ZKSCAN8,ZNF644,TEAD1,TCFL5,SUZ12,IRX2,ZFHX3,FOXD1,PEG3,NR1D2,SOX11,PAX5,MYT1,NR4A2,KLF7,LHX2,SP4,MTF1,SP3,ZNF713,IRF8,HOXB2,INSM1,ZNF710,ZNF699,ZSCAN25,ZNF599
20	1.18	INTERPRO	Znf_C2H2_sf	22	537	647	21702	4.08	0.124	1.00e+0	1.37	1.00e+0	0.999	0.0831	ZBTB39,ZFHX3,PEG3,ZFP3,ZBTB20,IKZF2,YY1,KLF7,SALL1,ZMAT3,ZXDB,SP4,MTF1,ZKSCAN8,SP3,ZNF713,SNRNP48,ZNF710,ZNF699,ZNF644,ZSCAN25,ZNF599
20	1.18	SMART	ZnF_C2H2	22	337	630	10879	4.08	0.398	1.00e+0	1.13	1.00e+0	1.00e+0	0.31	ZBTB39,ZFHX3,PEG3,ZFP3,ZBTB20,IKZF2,YY1,KLF7,SALL1,ZMAT3,ZXDB,SP4,MTF1,ZKSCAN8,SP3,ZNF713,ZNF710,ZNF699,ZNF644,ZSCAN25,DZIP1,ZNF599
21	1.18	INTERPRO	Ion_trans_dom	8	537	110	21702	1.48	0.0194	1.00e+0	2.94	1.00e+0	0.999	0.00604	RYR2,KCNC2,SCN9A,ITPR2,SCN7A,TRPV1,SCN2A,KCNH1
21	1.18	GOTERM_MF_DIRECT	voltage-gated sodium channel activity	4	484	23	18588	0.74	0.021	0.895	6.68	1.00e+0	0.894	0.00271	SCN9A,SCN7A,SCN2A,PKD2
21	1.18	INTERPRO	Na_channel_asu	3	537	10	21702	0.56	0.024	1.00e+0	12.12	1.00e+0	0.999	0.00159	SCN9A,SCN7A,SCN2A
21	1.18	INTERPRO	Na_trans_assoc_dom	3	537	10	21702	0.56	0.024	1.00e+0	12.12	1.00e+0	0.999	0.00159	SCN9A,SCN7A,SCN2A
21	1.18	INTERPRO	VGCC_Ca_Na	3	537	10	21702	0.56	0.024	1.00e+0	12.12	1.00e+0	0.999	0.00159	SCN9A,SCN7A,SCN2A
21	1.18	INTERPRO	Na_chnl_inactivation_gate	3	537	10	21702	0.56	0.024	1.00e+0	12.12	1.00e+0	0.999	0.00159	SCN9A,SCN7A,SCN2A
21	1.18	UP_SEQ_FEATURE	DOMAIN:Sodium ion transport-associated	3	528	10	20172	0.56	0.0267	0.895	11.46	1.00e+0	0.886	0.00187	SCN9A,SCN7A,SCN2A
21	1.18	UP_SEQ_FEATURE	DOMAIN:Ion transport	5	528	50	20172	0.93	0.0413	1.00e+0	3.82	1.00e+0	0.993	0.00969	SCN9A,ITPR2,SCN7A,TRPV1,SCN2A
21	1.18	GOTERM_BP_DIRECT	membrane depolarization during action potential	3	489	16	19232	0.56	0.061	1.00e+0	7.37	1.00e+0	1.00e+0	0.00715	SCN9A,SCN7A,SCN2A
21	1.18	GOTERM_CC_DIRECT	voltage-gated sodium channel complex	3	515	18	20680	0.56	0.0726	1.00e+0	6.69	1.00e+0	0.988	0.00948	SCN9A,SCN7A,SCN2A
21	1.18	INTERPRO	Volt_channel_dom_sf	5	537	65	21702	0.93	0.0768	1.00e+0	3.11	1.00e+0	0.999	0.0223	KCNC2,SCN9A,SCN7A,SCN2A,PKD2
21	1.18	UP_KW_MOLECULAR_FUNCTION	Ion channel	14	311	317	10798	2.6	0.126	0.747	1.53	1.00e+0	0.747	0.0752	GRIA2,RYR2,KCNC2,GABRA4,ITPR2,GRIK1,TRPV1,GABRG1,KCNT2,SCN9A,SCN7A,SLC17A8,SCN2A,KCNH1
21	1.18	GOTERM_BP_DIRECT	sodium ion transmembrane transport	4	489	65	19232	0.74	0.228	1.00e+0	2.42	1.00e+0	1.00e+0	0.0834	SCN9A,SCN7A,ANO6,SCN2A
21	1.18	GOTERM_BP_DIRECT	neuronal action potential	3	489	39	19232	0.56	0.26	1.00e+0	3.03	1.00e+0	1.00e+0	0.0762	SCN9A,SCN7A,SCN2A
21	1.18	UP_KW_LIGAND	Sodium	6	221	143	6466	1.11	0.54	1.00e+0	1.23	1.00e+0	1.00e+0	0.364	SLC4A7,SCN9A,SCN7A,TRPV1,SLC17A8,SCN2A
21	1.18	UP_KW_BIOLOGICAL_PROCESS	Ion transport	12	261	430	9167	2.23	0.682	1.00e+0	0.98	1.00e+0	1.00e+0	0.571	SLC24A2,RYR2,KCNT2,KCNC2,CLCA2,ITPR2,SCN7A,TRPV1,SLC17A8,STEAP2,KCNH1,GABRG1
22	1.17	INTERPRO	CRIB_dom_sf	3	537	11	21702	0.56	0.0289	1.00e+0	11.02	1.00e+0	0.999	0.00214	WASL,PAK3,PAK2
22	1.17	SMART	PBD	3	337	16	10879	0.56	0.0859	1.00e+0	6.05	1.00e+0	1.00e+0	0.0122	WASL,PAK3,PAK2
22	1.17	INTERPRO	CRIB_dom	3	537	20	21702	0.56	0.0864	1.00e+0	6.06	1.00e+0	0.999	0.0126	WASL,PAK3,PAK2
22	1.17	UP_SEQ_FEATURE	DOMAIN:CRIB	3	528	20	20172	0.56	0.095	1.00e+0	5.73	1.00e+0	0.993	0.0146	WASL,PAK3,PAK2
23	1.17	COG_ONTOLOGY	Intracellular trafficking and secretion	6	57	42	1626	1.11	0.013	0.234	4.08	0.22	0.234	0.0028	VPS13C,VPS13B,COPG2,ARMC8,KPNA3,KPNA1
23	1.17	UP_SEQ_FEATURE	REPEAT:ARM	4	528	35	20172	0.74	0.0627	1.00e+0	4.37	1.00e+0	0.993	0.0128	ARMC3,ARMC8,KPNA3,KPNA1
23	1.17	INTERPRO	Armadillo	4	537	51	21702	0.74	0.131	1.00e+0	3.17	1.00e+0	0.999	0.0371	ARMC3,ARMC8,KPNA3,KPNA1
23	1.17	SMART	ARM	4	337	49	10879	0.74	0.192	1.00e+0	2.64	1.00e+0	1.00e+0	0.0645	ARMC3,ARMC8,KPNA3,KPNA1
24	1.14	UP_KW_MOLECULAR_FUNCTION	Guanine-nucleotide releasing factor	9	311	144	10798	1.67	0.0556	0.451	2.17	0.976	0.451	0.0233	BCAR3,ARFGEF1,DENND1B,RIC1,DENND5B,DENND4A,ARHGEF38,DOCK2,RALGPS2
24	1.14	INTERPRO	DENN_C	3	537	16	21702	0.56	0.0581	1.00e+0	7.58	1.00e+0	0.999	0.00664	DENND1B,DENND5B,DENND4A
24	1.14	INTERPRO	dDENN_dom	3	537	16	21702	0.56	0.0581	1.00e+0	7.58	1.00e+0	0.999	0.00664	DENND1B,DENND5B,DENND4A
24	1.14	INTERPRO	uDENN_dom	3	537	16	21702	0.56	0.0581	1.00e+0	7.58	1.00e+0	0.999	0.00664	DENND1B,DENND5B,DENND4A
24	1.14	INTERPRO	cDENN_dom	3	537	18	21702	0.56	0.0718	1.00e+0	6.74	1.00e+0	0.999	0.00932	DENND1B,DENND5B,DENND4A
24	1.14	SMART	uDENN	3	337	15	10879	0.56	0.0766	1.00e+0	6.46	1.00e+0	1.00e+0	0.0102	DENND1B,DENND5B,DENND4A
24	1.14	SMART	DENN	3	337	16	10879	0.56	0.0859	1.00e+0	6.05	1.00e+0	1.00e+0	0.0122	DENND1B,DENND5B,DENND4A
24	1.14	SMART	dDENN	3	337	16	10879	0.56	0.0859	1.00e+0	6.05	1.00e+0	1.00e+0	0.0122	DENND1B,DENND5B,DENND4A
24	1.14	INTERPRO	Tripartite_DENN	3	537	21	21702	0.56	0.0939	1.00e+0	5.77	1.00e+0	0.999	0.0144	DENND1B,DENND5B,DENND4A
24	1.14	UP_SEQ_FEATURE	DOMAIN:UDENN	3	528	21	20172	0.56	0.103	1.00e+0	5.46	1.00e+0	0.993	0.0167	DENND1B,DENND5B,DENND4A
25	1.09	INTERPRO	CNH_dom	3	537	18	21702	0.56	0.0718	1.00e+0	6.74	1.00e+0	0.999	0.00932	TNIK,MAP4K5,MAP4K3
25	1.09	UP_SEQ_FEATURE	DOMAIN:CNH	3	528	18	20172	0.56	0.0791	1.00e+0	6.37	1.00e+0	0.993	0.0109	TNIK,MAP4K5,MAP4K3
25	1.09	SMART	CNH	3	337	17	10879	0.56	0.0954	1.00e+0	5.7	1.00e+0	1.00e+0	0.0145	TNIK,MAP4K5,MAP4K3
26	1.09	INTERPRO	PI3/4_kinase_CS	3	537	17	21702	0.56	0.0648	1.00e+0	7.13	1.00e+0	0.999	0.00791	SMG1,PIK3CA,PIK3CG
26	1.09	INTERPRO	PI3/4_kinase_cat_sf	3	537	17	21702	0.56	0.0648	1.00e+0	7.13	1.00e+0	0.999	0.00791	SMG1,PIK3CA,PIK3CG
26	1.09	INTERPRO	PI3/4_kinase_cat_dom	3	537	20	21702	0.56	0.0864	1.00e+0	6.06	1.00e+0	0.999	0.0126	SMG1,PIK3CA,PIK3CG
26	1.09	UP_SEQ_FEATURE	DOMAIN:PI3K/PI4K catalytic	3	528	20	20172	0.56	0.095	1.00e+0	5.73	1.00e+0	0.993	0.0146	SMG1,PIK3CA,PIK3CG
26	1.09	SMART	PI3Kc	3	337	18	10879	0.56	0.105	1.00e+0	5.38	1.00e+0	1.00e+0	0.017	SMG1,PIK3CA,PIK3CG
27	1.05	INTERPRO	Ion_trans_dom	8	537	110	21702	1.48	0.0194	1.00e+0	2.94	1.00e+0	0.999	0.00604	RYR2,KCNC2,SCN9A,ITPR2,SCN7A,TRPV1,SCN2A,KCNH1
27	1.05	GOTERM_BP_DIRECT	calcium ion transmembrane transport	6	489	63	19232	1.11	0.0217	1.00e+0	3.75	1.00e+0	1.00e+0	0.00523	SLC24A2,RYR2,CACNB4,ITPR2,ANO6,TRPV1
27	1.05	GOTERM_MF_DIRECT	calcium channel activity	5	484	69	18588	0.93	0.105	1.00e+0	2.78	1.00e+0	1.00e+0	0.0338	SLC24A2,TMBIM4,ITPR2,TRPV1,PKD2
27	1.05	UP_KW_BIOLOGICAL_PROCESS	Calcium transport	4	261	66	9167	0.74	0.288	1.00e+0	2.13	1.00e+0	1.00e+0	0.118	SLC24A2,RYR2,ITPR2,TRPV1
27	1.05	UP_KW_MOLECULAR_FUNCTION	Calcium channel	3	311	50	10798	0.56	0.423	1.00e+0	2.08	1.00e+0	1.00e+0	0.174	RYR2,ITPR2,TRPV1
28	1.01	KEGG_PATHWAY	ErbB signaling pathway	8	228	83	10019	1.48	0.00269	0.209	4.24	0.513	0.188	0.000578	MAPK9,RPS6KB1,PIK3CA,PLCG2,MAPK1,ABL2,PAK3,PAK2
28	1.01	KEGG_PATHWAY	Chemical carcinogenesis - receptor activation	12	228	198	10019	2.23	0.00539	0.209	2.66	0.764	0.188	0.00187	GSTM3,RPS6KA6,RPS6KB1,PIK3CA,CREB3L2,MAPK1,XIAP,AHR,KPNA3,GNAI1,VEGFA,KPNA1
28	1.01	KEGG_PATHWAY	Kaposi sarcoma-associated herpesvirus infection	11	228	188	10019	2.04	0.0105	0.274	2.57	0.94	0.247	0.00375	MAPK9,PPP3CB,ANGPT2,CDK6,PIK3CA,PLCG2,MAPK1,ITPR2,GNG12,PIK3CG,VEGFA
28	1.01	KEGG_PATHWAY	Gap junction	7	228	88	10019	1.3	0.0147	0.283	3.5	0.981	0.255	0.00384	MAP3K2,GUCY1A2,GJA1,MAPK1,ITPR2,PDGFA,GNAI1
28	1.01	KEGG_PATHWAY	Long-term potentiation	6	228	65	10019	1.11	0.0157	0.283	4.06	0.985	0.255	0.00351	PPP1CC,GRIA2,RPS6KA6,PPP3CB,MAPK1,ITPR2
28	1.01	KEGG_PATHWAY	Oxytocin signaling pathway	9	228	150	10019	1.67	0.0207	0.283	2.64	0.996	0.255	0.00724	PPP1CC,GUCY1A2,RYR2,PPP3CB,PRKAA2,MAPK1,ITPR2,GNAI1,PIK3CG
28	1.01	KEGG_PATHWAY	Platelet activation	8	228	122	10019	1.48	0.0208	0.283	2.88	0.996	0.255	0.00664	PPP1CC,GUCY1A2,PIK3CA,PLCG2,MAPK1,ITPR2,GNAI1,PIK3CG
28	1.01	KEGG_PATHWAY	Human immunodeficiency virus 1 infection	11	228	210	10019	2.04	0.0212	0.283	2.3	0.997	0.255	0.00848	MAPK9,PPP3CB,RPS6KB1,PIK3CA,PLCG2,MAPK1,ITPR2,PAK3,GNG12,PAK2,GNAI1
28	1.01	KEGG_PATHWAY	cAMP signaling pathway	11	228	219	10019	2.04	0.0275	0.294	2.21	0.999	0.266	0.0114	PPP1CC,RYR2,MAPK9,GRIA2,PDE10A,PIK3CA,PDE4D,PTGER3,CREB3L2,MAPK1,GNAI1
28	1.01	KEGG_PATHWAY	Human cytomegalovirus infection	11	228	220	10019	2.04	0.0281	0.294	2.2	0.999	0.266	0.0118	PPP3CB,CDK6,RPS6KB1,PIK3CA,PTGER3,CREB3L2,MAPK1,ITPR2,GNG12,GNAI1,VEGFA
28	1.01	KEGG_PATHWAY	Dopaminergic synapse	8	228	133	10019	1.48	0.0315	0.294	2.64	1.00e+0	0.266	0.0109	PPP1CC,MAPK9,GRIA2,PPP3CB,CREB3L2,ITPR2,GNG12,GNAI1
28	1.01	KEGG_PATHWAY	Apelin signaling pathway	8	228	142	10019	1.48	0.0425	0.302	2.48	1.00e+0	0.273	0.0158	RYR2,PRKAA2,RPS6KB1,MAPK1,ITPR2,GNG12,GNAI1,PIK3CG
28	1.01	KEGG_PATHWAY	Cholinergic synapse	7	228	113	10019	1.3	0.0432	0.302	2.72	1.00e+0	0.273	0.0145	PIK3CA,CREB3L2,MAPK1,ITPR2,GNG12,GNAI1,PIK3CG
28	1.01	KEGG_PATHWAY	Long-term depression	5	228	59	10019	0.93	0.0443	0.302	3.72	1.00e+0	0.273	0.0108	GUCY1A2,GRIA2,MAPK1,ITPR2,GNAI1
28	1.01	KEGG_PATHWAY	Growth hormone synthesis, secretion and action	7	228	115	10019	1.3	0.0464	0.302	2.67	1.00e+0	0.273	0.0159	MAPK9,PIK3CA,CREB3L2,PLCG2,MAPK1,ITPR2,GNAI1
28	1.01	KEGG_PATHWAY	Amphetamine addiction	5	228	68	10019	0.93	0.068	0.397	3.23	1.00e+0	0.358	0.0191	PPP1CC,GRIA2,PPP3CB,CREB3L2,SIRT1
28	1.01	KEGG_PATHWAY	Oocyte meiosis	7	228	127	10019	1.3	0.0686	0.397	2.42	1.00e+0	0.358	0.0258	PPP1CC,RPS6KA6,PPP3CB,SLK,MAPK1,ITPR2,CPEB3
28	1.01	KEGG_PATHWAY	Relaxin signaling pathway	7	228	128	10019	1.3	0.0707	0.397	2.4	1.00e+0	0.358	0.0268	MAPK9,PIK3CA,CREB3L2,MAPK1,GNG12,GNAI1,VEGFA
28	1.01	KEGG_PATHWAY	C-type lectin receptor signaling pathway	6	228	100	10019	1.11	0.0765	0.397	2.64	1.00e+0	0.358	0.0264	MAPK9,PPP3CB,PIK3CA,PLCG2,MAPK1,ITPR2
28	1.01	KEGG_PATHWAY	cGMP-PKG signaling pathway	8	228	163	10019	1.48	0.0772	0.397	2.16	1.00e+0	0.358	0.0327	PPP1CC,GUCY1A2,PPP3CB,CREB3L2,MAPK1,ITPR2,GNAI1,PIK3CG
28	1.01	GOTERM_BP_DIRECT	phosphatidylinositol-mediated signaling	3	489	23	19232	0.56	0.115	1.00e+0	5.13	1.00e+0	1.00e+0	0.0198	PIK3CA,PLCG2,PIK3CG
28	1.01	KEGG_PATHWAY	Chemokine signaling pathway	8	228	181	10019	1.48	0.117	0.46	1.94	1.00e+0	0.415	0.0541	PIK3CA,PLCG2,MAPK1,CXCL13,GNG12,DOCK2,GNAI1,PIK3CG
28	1.01	KEGG_PATHWAY	Adrenergic signaling in cardiomyocytes	7	228	151	10019	1.3	0.128	0.48	2.04	1.00e+0	0.433	0.0569	PPP1CC,RYR2,CREB3L2,MAPK1,SCN7A,GNAI1,PIK3CG
28	1.01	KEGG_PATHWAY	Cushing syndrome	7	228	152	10019	1.3	0.131	0.48	2.02	1.00e+0	0.433	0.0586	FZD3,CDK6,CREB3L2,MAPK1,ITPR2,AHR,GNAI1
28	1.01	KEGG_PATHWAY	Phospholipase D signaling pathway	7	228	152	10019	1.3	0.131	0.48	2.02	1.00e+0	0.433	0.0586	LPAR5,PIK3CA,PLCG2,MAPK1,PDGFA,PIK3CG,DGKH
28	1.01	KEGG_PATHWAY	Osteoclast differentiation	6	228	120	10019	1.11	0.137	0.48	2.2	1.00e+0	0.433	0.056	MAPK9,PPP3CB,PIK3CA,PLCG2,MAPK1,ITPR2
28	1.01	KEGG_PATHWAY	T cell receptor signaling pathway	6	228	120	10019	1.11	0.137	0.48	2.2	1.00e+0	0.433	0.056	MAPK9,PPP3CB,PIK3CA,MAPK1,PAK3,PAK2
28	1.01	KEGG_PATHWAY	Fc epsilon RI signaling pathway	4	228	67	10019	0.74	0.194	0.57	2.62	1.00e+0	0.515	0.066	MAPK9,PIK3CA,PLCG2,MAPK1
28	1.01	KEGG_PATHWAY	AGE-RAGE signaling pathway in diabetic complications	5	228	102	10019	0.93	0.201	0.57	2.15	1.00e+0	0.515	0.0829	MAPK9,PIK3CA,PLCG2,MAPK1,VEGFA
28	1.01	KEGG_PATHWAY	Estrogen signaling pathway	6	228	138	10019	1.11	0.204	0.57	1.91	1.00e+0	0.515	0.0949	PIK3CA,NCOA3,CREB3L2,MAPK1,ITPR2,GNAI1
28	1.01	KEGG_PATHWAY	Non-small cell lung cancer	4	228	71	10019	0.74	0.217	0.57	2.48	1.00e+0	0.515	0.0781	CDK6,PIK3CA,PLCG2,MAPK1
28	1.01	KEGG_PATHWAY	B cell receptor signaling pathway	4	228	72	10019	0.74	0.223	0.57	2.44	1.00e+0	0.515	0.0813	PPP3CB,PIK3CA,PLCG2,MAPK1
28	1.01	KEGG_PATHWAY	Melanogenesis	4	228	99	10019	0.74	0.39	0.809	1.78	1.00e+0	0.73	0.189	FZD3,CREB3L2,MAPK1,GNAI1
28	1.01	KEGG_PATHWAY	Natural killer cell mediated cytotoxicity	4	228	102	10019	0.74	0.408	0.809	1.72	1.00e+0	0.73	0.203	PPP3CB,PIK3CA,PLCG2,MAPK1
28	1.01	KEGG_PATHWAY	Chagas disease	4	228	102	10019	0.74	0.408	0.809	1.72	1.00e+0	0.73	0.203	MAPK9,PIK3CA,MAPK1,GNAI1
28	1.01	KEGG_PATHWAY	GnRH secretion	3	228	63	10019	0.56	0.42	0.824	2.09	1.00e+0	0.744	0.173	PIK3CA,MAPK1,ITPR2
28	1.01	KEGG_PATHWAY	Prostate cancer	4	228	108	10019	0.74	0.444	0.86	1.63	1.00e+0	0.776	0.231	PIK3CA,CREB3L2,MAPK1,PDGFA
28	1.01	KEGG_PATHWAY	Serotonergic synapse	4	228	113	10019	0.74	0.474	0.91	1.56	1.00e+0	0.822	0.256	MAPK1,ITPR2,GNG12,GNAI1
28	1.01	KEGG_PATHWAY	Chemical carcinogenesis - reactive oxygen species	7	228	247	10019	1.3	0.488	0.917	1.25	1.00e+0	0.828	0.327	GSTM3,MAPK9,PIK3CA,MAPK1,ABL2,AHR,VEGFA
28	1.01	KEGG_PATHWAY	Leukocyte transendothelial migration	4	228	116	10019	0.74	0.491	0.917	1.52	1.00e+0	0.828	0.271	PIK3CA,PLCG2,ARHGAP5,GNAI1
28	1.01	KEGG_PATHWAY	Vascular smooth muscle contraction	4	228	135	10019	0.74	0.594	0.979	1.3	1.00e+0	0.884	0.369	PPP1CC,GUCY1A2,MAPK1,ITPR2
28	1.01	KEGG_PATHWAY	Alcoholism	5	228	189	10019	0.93	0.624	0.992	1.16	1.00e+0	0.896	0.422	PPP1CC,CREB3L2,MAPK1,GNG12,GNAI1
28	1.01	KEGG_PATHWAY	Prion disease	7	228	312	10019	1.3	0.715	1.00e+0	0.99	1.00e+0	0.906	0.569	RYR2,MAPK9,PPP3CB,PIK3CA,CREB3L2,MAPK1,ITPR2
28	1.01	KEGG_PATHWAY	Parkinson disease	4	228	307	10019	0.74	0.972	1.00e+0	0.57	1.00e+0	0.972	0.923	MAPK9,GPR37,ITPR2,GNAI1
29	1	INTERPRO	C2_domain_sf	11	537	177	21702	2.04	0.0128	1.00e+0	2.51	1.00e+0	0.999	0.00471	RIMS2,PCLO,MCTP1,PIK3CA,PLCG2,CPNE3,PKN2,WWP2,DOCK2,PIK3CG,SEC63
29	1	INTERPRO	C2_dom	7	537	152	21702	1.3	0.175	1.00e+0	1.86	1.00e+0	0.999	0.084	RIMS2,PCLO,MCTP1,PLCG2,CPNE3,PKN2,WWP2
29	1	UP_SEQ_FEATURE	DOMAIN:C2	7	528	152	20172	1.3	0.208	1.00e+0	1.76	1.00e+0	0.993	0.105	RIMS2,PCLO,MCTP1,PLCG2,CPNE3,PKN2,WWP2
29	1	SMART	C2	7	337	131	10879	1.3	0.219	1.00e+0	1.72	1.00e+0	1.00e+0	0.112	RIMS2,PCLO,MCTP1,PLCG2,CPNE3,PKN2,WWP2
30	0.96	INTERPRO	Bromodomain	4	537	41	21702	0.74	0.0801	1.00e+0	3.94	1.00e+0	0.999	0.0182	BRD1,ATAD2,PHIP,BRWD3
30	0.96	UP_SEQ_FEATURE	DOMAIN:Bromo	4	528	39	20172	0.74	0.0812	1.00e+0	3.92	1.00e+0	0.993	0.0185	BRD1,ATAD2,PHIP,BRWD3
30	0.96	INTERPRO	Bromodomain-like_sf	4	537	43	21702	0.74	0.0896	1.00e+0	3.76	1.00e+0	0.999	0.0214	BRD1,ATAD2,PHIP,BRWD3
30	0.96	SMART	BROMO	4	337	41	10879	0.74	0.132	1.00e+0	3.15	1.00e+0	1.00e+0	0.0373	BRD1,ATAD2,PHIP,BRWD3
30	0.96	UP_KW_DOMAIN	Bromodomain	3	366	30	12799	0.56	0.21	1.00e+0	3.5	0.996	1.00e+0	0.0533	BRD1,ATAD2,BRWD3
31	0.95	GOTERM_BP_DIRECT	RNA splicing	11	489	170	19232	2.04	0.0117	1.00e+0	2.54	1.00e+0	1.00e+0	0.00424	RBM28,SYNCRIP,PRPF38B,RBFOX2,MBNL2,DHX15,HNRNPR,SREK1,TARDBP,QKI,SRPK1
31	0.95	GOTERM_BP_DIRECT	mRNA processing	13	489	233	19232	2.41	0.0163	1.00e+0	2.19	1.00e+0	1.00e+0	0.00686	TRUB1,RBM28,PRPF38B,RBFOX2,MBNL2,HNRNPR,TENT4B,QKI,SRPK1,SYNCRIP,DHX15,SREK1,TARDBP
31	0.95	UP_KW_BIOLOGICAL_PROCESS	mRNA splicing	13	261	231	9167	2.41	0.0317	0.502	1.98	0.941	0.497	0.0148	RBM28,PRPF38B,RBFOX2,MBNL2,DDX46,HNRNPR,QKI,SRPK1,SYNCRIP,DHX15,LUC7L3,SREK1,TARDBP
31	0.95	UP_KW_BIOLOGICAL_PROCESS	mRNA processing	15	261	291	9167	2.78	0.0372	0.502	1.81	0.964	0.497	0.0192	TRUB1,RBM28,PRPF38B,RBFOX2,MBNL2,DDX46,HNRNPR,TENT4B,QKI,SRPK1,SYNCRIP,DHX15,LUC7L3,SREK1,TARDBP
31	0.95	GOTERM_CC_DIRECT	spliceosomal complex	8	515	175	20680	1.48	0.147	1.00e+0	1.84	1.00e+0	0.988	0.072	RBM28,SYNCRIP,PRPF38B,DDX46,API5,DHX15,HNRNPR,SREK1
31	0.95	UP_KW_MOLECULAR_FUNCTION	RNA-binding	24	311	650	10798	4.45	0.173	0.863	1.28	1.00e+0	0.863	0.124	RBM28,RBFOX2,MBNL2,DDX46,ASCC1,RC3H1,HNRNPR,PUM1,QKI,RC3H2,FXR1,SYNCRIP,XRN1,XPOT,OAS2,ZMAT3,RPS3,PDCD4,PABPC1,SREK1,CPEB3,TARDBP,SRSF12,TNRC6B
31	0.95	INTERPRO	Nucleotide-bd_a/b_plait_sf	12	537	351	21702	2.23	0.255	1.00e+0	1.38	1.00e+0	0.999	0.164	RBM28,SYNCRIP,RBFOX2,DTX3L,NCBP2,HNRNPR,PABPC1,SREK1,CPEB3,TARDBP,SRSF12,TNRC6B
31	0.95	UP_SEQ_FEATURE	DOMAIN:RRM	10	528	269	20172	1.86	0.268	1.00e+0	1.42	1.00e+0	0.993	0.168	RBM28,SYNCRIP,RBFOX2,NCBP2,HNRNPR,PABPC1,SREK1,CPEB3,TARDBP,SRSF12
31	0.95	UP_KW_CELLULAR_COMPONENT	Spliceosome	6	411	135	15839	1.11	0.272	0.774	1.71	1.00e+0	0.774	0.139	RBM28,SYNCRIP,PRPF38B,DDX46,HNRNPR,SREK1
31	0.95	INTERPRO	RRM_dom	10	537	285	21702	1.86	0.274	1.00e+0	1.42	1.00e+0	0.999	0.171	RBM28,SYNCRIP,RBFOX2,NCBP2,HNRNPR,PABPC1,SREK1,CPEB3,TARDBP,SRSF12
31	0.95	INTERPRO	RBD_domain_sf	11	537	329	21702	2.04	0.297	1.00e+0	1.35	1.00e+0	0.999	0.195	RBM28,SYNCRIP,RBFOX2,NCBP2,HNRNPR,PABPC1,SREK1,CPEB3,TARDBP,SRSF12,TNRC6B
31	0.95	SMART	RRM	10	337	268	10879	1.86	0.447	1.00e+0	1.2	1.00e+0	1.00e+0	0.323	RBM28,SYNCRIP,RBFOX2,NCBP2,HNRNPR,PABPC1,SREK1,CPEB3,TARDBP,SRSF12
32	0.92	UP_KW_MOLECULAR_FUNCTION	Developmental protein	27	311	642	10798	5.01	0.0477	0.451	1.46	0.958	0.451	0.0307	NRP1,RYR2,UTP25,PDGFA,PRTG,HEY1,CREB3L2,SHOX,PAK3,TCFL5,DYNC2H1,FZD3,ANGPT2,CHURC1,SORT1,NOG,UNC5C,SOX11,PAX5,PHC3,MYT1,QKI,VEGFA,HOXB2,INSM1,DZIP1,VSX1
32	0.92	UP_KW_MOLECULAR_FUNCTION	Developmental protein	27	311	642	10798	5.01	0.0477	0.451	1.46	0.958	0.451	0.0307	NRP1,RYR2,UTP25,PDGFA,PRTG,HEY1,CREB3L2,SHOX,PAK3,TCFL5,DYNC2H1,FZD3,ANGPT2,CHURC1,SORT1,NOG,UNC5C,SOX11,PAX5,PHC3,MYT1,QKI,VEGFA,HOXB2,INSM1,DZIP1,VSX1
32	0.92	UP_KW_BIOLOGICAL_PROCESS	Differentiation	12	261	464	9167	2.23	0.772	1.00e+0	0.91	1.00e+0	1.00e+0	0.677	RIMS2,NRP1,ANGPT2,SORT1,NOG,SOX11,INSM1,MYT1,QKI,TCFL5,SRPK1,VEGFA
33	0.88	INTERPRO	CH_dom	6	537	95	21702	1.11	0.0863	1.00e+0	2.55	1.00e+0	0.999	0.0306	SPECC1,LRCH2,PLS3,DMD,HOOK3,CAMSAP2
33	0.88	INTERPRO	CH_dom_sf	6	537	97	21702	1.11	0.0924	1.00e+0	2.5	1.00e+0	0.999	0.0334	SPECC1,LRCH2,PLS3,DMD,HOOK3,CAMSAP2
33	0.88	UP_SEQ_FEATURE	DOMAIN:Calponin-homology (CH)	6	528	93	20172	1.11	0.0965	1.00e+0	2.46	1.00e+0	0.993	0.0353	SPECC1,LRCH2,PLS3,DMD,HOOK3,CAMSAP2
33	0.88	SMART	CH	4	337	72	10879	0.74	0.385	1.00e+0	1.79	1.00e+0	1.00e+0	0.184	SPECC1,LRCH2,PLS3,DMD
34	0.88	GOTERM_BP_DIRECT	cell division	14	489	312	19232	2.6	0.056	1.00e+0	1.76	1.00e+0	1.00e+0	0.0292	USP37,VPS4B,WASL,PDS5B,TERF1,TENT4B,GNAI1,PPP1CC,CDK6,REEP3,TPR,RPS3,PKN2,DOCK2
34	0.88	UP_KW_BIOLOGICAL_PROCESS	Cell division	13	261	296	9167	2.41	0.136	0.997	1.54	1.00e+0	0.986	0.0804	USP37,VPS4B,WASL,PDS5B,TERF1,TENT4B,GNAI1,PPP1CC,CDK6,REEP3,TPR,RPS3,PKN2
34	0.88	UP_KW_BIOLOGICAL_PROCESS	Cell cycle	18	261	470	9167	3.34	0.18	1.00e+0	1.35	1.00e+0	1.00e+0	0.122	LIN54,USP37,VPS4B,WASL,ESCO2,PDS5B,TERF1,TENT4B,GNAI1,PPP1CC,BRINP2,CDK6,REEP3,RB1CC1,TPR,RPS3,MAPK1,PKN2
34	0.88	UP_KW_BIOLOGICAL_PROCESS	Mitosis	10	261	233	9167	1.86	0.217	1.00e+0	1.51	1.00e+0	1.00e+0	0.127	USP37,REEP3,TPR,RPS3,PDS5B,WASL,TERF1,DOCK2,TENT4B,GNAI1
35	0.87	INTERPRO	Pkinase_C	4	537	36	21702	0.74	0.0587	1.00e+0	4.49	1.00e+0	0.999	0.0117	RPS6KA3,RPS6KA6,RPS6KB1,PKN2
35	0.87	INTERPRO	AGC-kinase_C	4	537	56	21702	0.74	0.16	1.00e+0	2.89	1.00e+0	0.999	0.0496	RPS6KA3,RPS6KA6,RPS6KB1,PKN2
35	0.87	UP_SEQ_FEATURE	DOMAIN:AGC-kinase C-terminal	4	528	56	20172	0.74	0.18	1.00e+0	2.73	1.00e+0	0.993	0.0587	RPS6KA3,RPS6KA6,RPS6KB1,PKN2
35	0.87	SMART	S_TK_X	4	337	49	10879	0.74	0.192	1.00e+0	2.64	1.00e+0	1.00e+0	0.0645	RPS6KA3,RPS6KA6,RPS6KB1,PKN2
36	0.87	KEGG_PATHWAY	ErbB signaling pathway	8	228	83	10019	1.48	0.00269	0.209	4.24	0.513	0.188	0.000578	MAPK9,RPS6KB1,PIK3CA,PLCG2,MAPK1,ABL2,PAK3,PAK2
36	0.87	KEGG_PATHWAY	Choline metabolism in cancer	8	228	96	10019	1.48	0.00604	0.209	3.66	0.802	0.188	0.00151	SLC44A5,MAPK9,RPS6KB1,PIK3CA,MAPK1,PDGFA,GPCPD1,DGKH
36	0.87	KEGG_PATHWAY	Focal adhesion	12	228	202	10019	2.23	0.00625	0.209	2.61	0.812	0.188	0.00221	PPP1CC,MAPK9,PIK3CA,MAPK1,PDGFA,XIAP,COL6A6,ITGA6,PAK3,ARHGAP5,PAK2,VEGFA
36	0.87	KEGG_PATHWAY	IgSF CAM signaling	15	228	294	10019	2.78	0.00704	0.209	2.24	0.848	0.188	0.00294	NRP1,ACTR2,CNTNAP2,CNTNAP1,CADM2,CASK,UNC5C,WASL,MAPK9,PIK3CA,MAP2,PLCG2,MAPK1,PAK3,PAK2
36	0.87	KEGG_PATHWAY	Kaposi sarcoma-associated herpesvirus infection	11	228	188	10019	2.04	0.0105	0.274	2.57	0.94	0.247	0.00375	MAPK9,PPP3CB,ANGPT2,CDK6,PIK3CA,PLCG2,MAPK1,ITPR2,GNG12,PIK3CG,VEGFA
36	0.87	KEGG_PATHWAY	Insulin resistance	8	228	108	10019	1.48	0.0113	0.274	3.26	0.952	0.247	0.00318	PPP1CC,MAPK9,RPS6KA6,PRKAA2,RPS6KB1,PIK3CA,CREB3L2,SLC27A6
36	0.87	KEGG_PATHWAY	Insulin signaling pathway	9	228	139	10019	1.67	0.0137	0.283	2.85	0.975	0.255	0.00443	PPP1CC,MAPK9,PRKAA2,RPS6KB1,PIK3CA,PRKAR2B,EXOC7,MAPK1,SOCS4
36	0.87	KEGG_PATHWAY	Platelet activation	8	228	122	10019	1.48	0.0208	0.283	2.88	0.996	0.255	0.00664	PPP1CC,GUCY1A2,PIK3CA,PLCG2,MAPK1,ITPR2,GNAI1,PIK3CG
36	0.87	KEGG_PATHWAY	Human immunodeficiency virus 1 infection	11	228	210	10019	2.04	0.0212	0.283	2.3	0.997	0.255	0.00848	MAPK9,PPP3CB,RPS6KB1,PIK3CA,PLCG2,MAPK1,ITPR2,PAK3,GNG12,PAK2,GNAI1
36	0.87	KEGG_PATHWAY	Axon guidance	10	228	185	10019	1.86	0.0249	0.294	2.38	0.999	0.266	0.00962	NRP1,PPP3CB,FZD3,PIK3CA,PLCG2,MAPK1,UNC5C,PAK3,PAK2,GNAI1
36	0.87	KEGG_PATHWAY	Cellular senescence	9	228	158	10019	1.67	0.0272	0.294	2.5	0.999	0.266	0.01	LIN54,PPP1CC,PPP3CB,CDK6,PIK3CA,MAPK1,ITPR2,HIPK1,SIRT1
36	0.87	KEGG_PATHWAY	Pancreatic cancer	6	228	78	10019	1.11	0.0317	0.294	3.38	1.00e+0	0.266	0.00855	MAPK9,CDK6,RPS6KB1,PIK3CA,MAPK1,VEGFA
36	0.87	KEGG_PATHWAY	Ras signaling pathway	11	228	233	10019	2.04	0.0394	0.302	2.07	1.00e+0	0.273	0.0176	MAPK9,ANGPT2,PIK3CA,PLCG2,MAPK1,ABL2,PDGFA,PAK3,GNG12,PAK2,VEGFA
36	0.87	KEGG_PATHWAY	EGFR tyrosine kinase inhibitor resistance	6	228	84	10019	1.11	0.0417	0.302	3.14	1.00e+0	0.273	0.0121	RPS6KB1,PIK3CA,PLCG2,MAPK1,PDGFA,VEGFA
36	0.87	KEGG_PATHWAY	VEGF signaling pathway	5	228	58	10019	0.93	0.0421	0.302	3.79	1.00e+0	0.273	0.0101	PPP3CB,PIK3CA,PLCG2,MAPK1,VEGFA
36	0.87	KEGG_PATHWAY	TNF signaling pathway	7	228	114	10019	1.3	0.0448	0.302	2.7	1.00e+0	0.273	0.0152	MAPK9,PIK3CA,CASP10,RHBDF2,CREB3L2,MAPK1,XIAP
36	0.87	KEGG_PATHWAY	Regulation of actin cytoskeleton	11	228	240	10019	2.04	0.0462	0.302	2.01	1.00e+0	0.273	0.0213	PPP1CC,ACTR2,LPAR5,PIK3CA,MAPK1,PDGFA,ITGA6,WASL,PAK3,GNG12,PAK2
36	0.87	KEGG_PATHWAY	Growth hormone synthesis, secretion and action	7	228	115	10019	1.3	0.0464	0.302	2.67	1.00e+0	0.273	0.0159	MAPK9,PIK3CA,CREB3L2,PLCG2,MAPK1,ITPR2,GNAI1
36	0.87	KEGG_PATHWAY	Progesterone-mediated oocyte maturation	6	228	94	10019	1.11	0.062	0.376	2.8	1.00e+0	0.34	0.0201	MAPK9,RPS6KA6,PIK3CA,MAPK1,CPEB3,GNAI1
36	0.87	KEGG_PATHWAY	Relaxin signaling pathway	7	228	128	10019	1.3	0.0707	0.397	2.4	1.00e+0	0.358	0.0268	MAPK9,PIK3CA,CREB3L2,MAPK1,GNG12,GNAI1,VEGFA
36	0.87	GOTERM_MF_DIRECT	protein serine/threonine/tyrosine kinase activity	3	484	17	18588	0.56	0.0709	1.00e+0	6.78	1.00e+0	1.00e+0	0.00909	MAPK9,PRKAA2,RPS6KB1
36	0.87	KEGG_PATHWAY	C-type lectin receptor signaling pathway	6	228	100	10019	1.11	0.0765	0.397	2.64	1.00e+0	0.358	0.0264	MAPK9,PPP3CB,PIK3CA,PLCG2,MAPK1,ITPR2
36	0.87	KEGG_PATHWAY	Yersinia infection	7	228	131	10019	1.3	0.0771	0.397	2.35	1.00e+0	0.358	0.0299	ACTR2,MAPK9,RPS6KA6,PIK3CA,MAPK1,PKN2,WASL
36	0.87	KEGG_PATHWAY	Inflammatory mediator regulation of TRP channels	6	228	101	10019	1.11	0.0791	0.397	2.61	1.00e+0	0.358	0.0275	PPP1CC,MAPK9,PIK3CA,PLCG2,ITPR2,TRPV1
36	0.87	KEGG_PATHWAY	NOD-like receptor signaling pathway	8	228	164	10019	1.48	0.0792	0.397	2.14	1.00e+0	0.358	0.0337	MAPK9,OAS2,NEK7,MAPK1,ITPR2,XIAP,PKN2,CTSB
36	0.87	KEGG_PATHWAY	Renal cell carcinoma	5	228	72	10019	0.93	0.0802	0.397	3.05	1.00e+0	0.358	0.0238	PIK3CA,MAPK1,PAK3,PAK2,VEGFA
36	0.87	KEGG_PATHWAY	Apoptosis	7	228	134	10019	1.3	0.0839	0.406	2.3	1.00e+0	0.367	0.0333	MAPK9,PIK3CA,CASP10,MAPK1,ITPR2,XIAP,CTSB
36	0.87	KEGG_PATHWAY	Type II diabetes mellitus	4	228	46	10019	0.74	0.0857	0.406	3.82	1.00e+0	0.367	0.0202	MAPK9,PIK3CA,MAPK1,SOCS4
36	0.87	KEGG_PATHWAY	Glioma	5	228	74	10019	0.93	0.0868	0.406	2.97	1.00e+0	0.367	0.0264	CDK6,PIK3CA,PLCG2,MAPK1,PDGFA
36	0.87	KEGG_PATHWAY	Proteoglycans in cancer	9	228	204	10019	1.67	0.0924	0.407	1.94	1.00e+0	0.367	0.0432	PPP1CC,FZD3,RPS6KB1,PIK3CA,PLCG2,PDCD4,MAPK1,ITPR2,VEGFA
36	0.87	KEGG_PATHWAY	Toxoplasmosis	6	228	106	10019	1.11	0.0927	0.407	2.49	1.00e+0	0.367	0.0338	MAPK9,MAPK1,XIAP,ITGA6,GNAI1,PIK3CG
36	0.87	KEGG_PATHWAY	Pertussis	5	228	77	10019	0.93	0.097	0.411	2.85	1.00e+0	0.371	0.0307	MAPK9,TICAM2,MAPK1,IRF8,GNAI1
36	0.87	KEGG_PATHWAY	Breast cancer	7	228	144	10019	1.3	0.109	0.434	2.14	1.00e+0	0.391	0.0462	FZD3,CDK6,RPS6KB1,PIK3CA,HEY1,NCOA3,MAPK1
36	0.87	GOTERM_BP_DIRECT	phosphatidylinositol-mediated signaling	3	489	23	19232	0.56	0.115	1.00e+0	5.13	1.00e+0	1.00e+0	0.0198	PIK3CA,PLCG2,PIK3CG
36	0.87	KEGG_PATHWAY	Chemokine signaling pathway	8	228	181	10019	1.48	0.117	0.46	1.94	1.00e+0	0.415	0.0541	PIK3CA,PLCG2,MAPK1,CXCL13,GNG12,DOCK2,GNAI1,PIK3CG
36	0.87	KEGG_PATHWAY	Phospholipase D signaling pathway	7	228	152	10019	1.3	0.131	0.48	2.02	1.00e+0	0.433	0.0586	LPAR5,PIK3CA,PLCG2,MAPK1,PDGFA,PIK3CG,DGKH
36	0.87	KEGG_PATHWAY	Neurotrophin signaling pathway	6	228	119	10019	1.11	0.133	0.48	2.22	1.00e+0	0.433	0.0542	MAPK9,RPS6KA6,PIK3CA,SORT1,PLCG2,MAPK1
36	0.87	KEGG_PATHWAY	Osteoclast differentiation	6	228	120	10019	1.11	0.137	0.48	2.2	1.00e+0	0.433	0.056	MAPK9,PPP3CB,PIK3CA,PLCG2,MAPK1,ITPR2
36	0.87	KEGG_PATHWAY	T cell receptor signaling pathway	6	228	120	10019	1.11	0.137	0.48	2.2	1.00e+0	0.433	0.056	MAPK9,PPP3CB,PIK3CA,MAPK1,PAK3,PAK2
36	0.87	KEGG_PATHWAY	PD-L1 expression and PD-1 checkpoint pathway in cancer	5	228	88	10019	0.93	0.139	0.481	2.5	1.00e+0	0.435	0.05	PPP3CB,TICAM2,RPS6KB1,PIK3CA,MAPK1
36	0.87	KEGG_PATHWAY	Sphingolipid signaling pathway	6	228	123	10019	1.11	0.147	0.503	2.14	1.00e+0	0.454	0.0616	MAPK9,SPTLC1,PIK3CA,MAPK1,SGMS2,GNAI1
36	0.87	KEGG_PATHWAY	Endocrine resistance	5	228	94	10019	0.93	0.164	0.535	2.34	1.00e+0	0.483	0.063	MAPK9,RPS6KB1,PIK3CA,NCOA3,MAPK1
36	0.87	KEGG_PATHWAY	Autophagy - animal	7	228	165	10019	1.3	0.172	0.537	1.86	1.00e+0	0.485	0.0827	MAPK9,PRKAA2,RPS6KB1,PIK3CA,RB1CC1,MAPK1,CTSB
36	0.87	KEGG_PATHWAY	Hepatocellular carcinoma	7	228	165	10019	1.3	0.172	0.537	1.86	1.00e+0	0.485	0.0827	GSTM3,FZD3,CDK6,RPS6KB1,PIK3CA,PLCG2,MAPK1
36	0.87	KEGG_PATHWAY	Phosphatidylinositol signaling system	5	228	96	10019	0.93	0.173	0.537	2.29	1.00e+0	0.485	0.0677	PIK3CA,PLCG2,ITPR2,DGKH,MTMR7
36	0.87	KEGG_PATHWAY	Fc gamma R-mediated phagocytosis	5	228	98	10019	0.93	0.182	0.547	2.24	1.00e+0	0.494	0.0726	ACTR2,RPS6KB1,PIK3CA,PLCG2,MAPK1
36	0.87	KEGG_PATHWAY	Acute myeloid leukemia	4	228	65	10019	0.74	0.182	0.547	2.7	1.00e+0	0.494	0.0603	RPS6KB1,PIK3CA,MAPK1,RUNX1T1
36	0.87	KEGG_PATHWAY	Fc epsilon RI signaling pathway	4	228	67	10019	0.74	0.194	0.57	2.62	1.00e+0	0.515	0.066	MAPK9,PIK3CA,PLCG2,MAPK1
36	0.87	KEGG_PATHWAY	AGE-RAGE signaling pathway in diabetic complications	5	228	102	10019	0.93	0.201	0.57	2.15	1.00e+0	0.515	0.0829	MAPK9,PIK3CA,PLCG2,MAPK1,VEGFA
36	0.87	KEGG_PATHWAY	MicroRNAs in cancer	10	228	286	10019	1.86	0.202	0.57	1.54	1.00e+0	0.515	0.118	FZD3,CDK6,PIK3CA,PLCG2,PDCD4,MAPK1,PDGFA,DICER1,SIRT1,VEGFA
36	0.87	KEGG_PATHWAY	Prolactin signaling pathway	4	228	69	10019	0.74	0.205	0.57	2.55	1.00e+0	0.515	0.0719	MAPK9,PIK3CA,MAPK1,SOCS4
36	0.87	KEGG_PATHWAY	Non-small cell lung cancer	4	228	71	10019	0.74	0.217	0.57	2.48	1.00e+0	0.515	0.0781	CDK6,PIK3CA,PLCG2,MAPK1
36	0.87	KEGG_PATHWAY	HIF-1 signaling pathway	6	228	142	10019	1.11	0.22	0.57	1.86	1.00e+0	0.515	0.105	ANGPT2,RPS6KB1,PIK3CA,PLCG2,MAPK1,VEGFA
36	0.87	KEGG_PATHWAY	Human T-cell leukemia virus 1 infection	8	228	217	10019	1.48	0.222	0.57	1.62	1.00e+0	0.515	0.121	NRP1,MAPK9,PPP3CB,PIK3CA,CANX,CREB3L2,MAPK1,XIAP
36	0.87	KEGG_PATHWAY	B cell receptor signaling pathway	4	228	72	10019	0.74	0.223	0.57	2.44	1.00e+0	0.515	0.0813	PPP3CB,PIK3CA,PLCG2,MAPK1
36	0.87	KEGG_PATHWAY	Melanoma	4	228	73	10019	0.74	0.229	0.577	2.41	1.00e+0	0.521	0.0845	CDK6,PIK3CA,MAPK1,PDGFA
36	0.87	KEGG_PATHWAY	Platinum drug resistance	4	228	74	10019	0.74	0.235	0.582	2.38	1.00e+0	0.525	0.0878	GSTM3,PIK3CA,MAPK1,XIAP
36	0.87	KEGG_PATHWAY	Hepatitis B	6	228	160	10019	1.11	0.297	0.678	1.65	1.00e+0	0.612	0.158	MAPK9,TICAM2,PIK3CA,CASP10,CREB3L2,MAPK1
36	0.87	KEGG_PATHWAY	Influenza A	6	228	160	10019	1.11	0.297	0.678	1.65	1.00e+0	0.612	0.158	CDK6,PIK3CA,OAS2,MAPK1,RAB11B,KPNA1
36	0.87	KEGG_PATHWAY	Colorectal cancer	4	228	88	10019	0.74	0.322	0.722	2	1.00e+0	0.651	0.14	MAPK9,RPS6KB1,PIK3CA,MAPK1
36	0.87	KEGG_PATHWAY	GnRH signaling pathway	4	228	89	10019	0.74	0.328	0.728	1.97	1.00e+0	0.657	0.145	MAP3K2,MAPK9,MAPK1,ITPR2
36	0.87	KEGG_PATHWAY	FoxO signaling pathway	5	228	128	10019	0.93	0.33	0.728	1.72	1.00e+0	0.657	0.167	MAPK9,PRKAA2,PIK3CA,MAPK1,SIRT1
36	0.87	KEGG_PATHWAY	Toll-like receptor signaling pathway	4	228	101	10019	0.74	0.402	0.809	1.74	1.00e+0	0.73	0.198	MAPK9,TICAM2,PIK3CA,MAPK1
36	0.87	KEGG_PATHWAY	Th17 cell differentiation	4	228	101	10019	0.74	0.402	0.809	1.74	1.00e+0	0.73	0.198	MAPK9,PPP3CB,MAPK1,AHR
36	0.87	KEGG_PATHWAY	Natural killer cell mediated cytotoxicity	4	228	102	10019	0.74	0.408	0.809	1.72	1.00e+0	0.73	0.203	PPP3CB,PIK3CA,PLCG2,MAPK1
36	0.87	KEGG_PATHWAY	Chagas disease	4	228	102	10019	0.74	0.408	0.809	1.72	1.00e+0	0.73	0.203	MAPK9,PIK3CA,MAPK1,GNAI1
36	0.87	KEGG_PATHWAY	GnRH secretion	3	228	63	10019	0.56	0.42	0.824	2.09	1.00e+0	0.744	0.173	PIK3CA,MAPK1,ITPR2
36	0.87	KEGG_PATHWAY	Chemical carcinogenesis - reactive oxygen species	7	228	247	10019	1.3	0.488	0.917	1.25	1.00e+0	0.828	0.327	GSTM3,MAPK9,PIK3CA,MAPK1,ABL2,AHR,VEGFA
36	0.87	KEGG_PATHWAY	Lipid and atherosclerosis	6	228	206	10019	1.11	0.502	0.917	1.28	1.00e+0	0.828	0.325	MAPK9,PPP3CB,TICAM2,PIK3CA,MAPK1,MIB1
36	0.87	KEGG_PATHWAY	Chronic myeloid leukemia	3	228	74	10019	0.56	0.503	0.917	1.78	1.00e+0	0.828	0.237	CDK6,PIK3CA,MAPK1
36	0.87	KEGG_PATHWAY	Thyroid hormone signaling pathway	4	228	119	10019	0.74	0.508	0.917	1.48	1.00e+0	0.828	0.287	PIK3CA,NCOA3,PLCG2,MAPK1
36	0.87	KEGG_PATHWAY	Th1 and Th2 cell differentiation	3	228	84	10019	0.56	0.571	0.967	1.57	1.00e+0	0.873	0.299	MAPK9,PPP3CB,MAPK1
36	0.87	KEGG_PATHWAY	Measles	4	228	135	10019	0.74	0.594	0.979	1.3	1.00e+0	0.884	0.369	MAPK9,CDK6,PIK3CA,OAS2
36	0.87	KEGG_PATHWAY	Gastric cancer	4	228	145	10019	0.74	0.642	1.00e+0	1.21	1.00e+0	0.906	0.421	FZD3,RPS6KB1,PIK3CA,MAPK1
36	0.87	KEGG_PATHWAY	Epstein-Barr virus infection	5	228	195	10019	0.93	0.649	1.00e+0	1.13	1.00e+0	0.906	0.457	MAPK9,CDK6,PIK3CA,OAS2,PLCG2
36	0.87	KEGG_PATHWAY	Viral carcinogenesis	5	228	203	10019	0.93	0.68	1.00e+0	1.08	1.00e+0	0.906	0.487	CDK6,PIK3CA,CREB3L2,MAPK1,UBE3A
36	0.87	KEGG_PATHWAY	Hepatitis C	4	228	159	10019	0.74	0.703	1.00e+0	1.11	1.00e+0	0.906	0.491	CDK6,PIK3CA,OAS2,MAPK1
36	0.87	KEGG_PATHWAY	Prion disease	7	228	312	10019	1.3	0.715	1.00e+0	0.99	1.00e+0	0.906	0.569	RYR2,MAPK9,PPP3CB,PIK3CA,CREB3L2,MAPK1,ITPR2
36	0.87	KEGG_PATHWAY	Tuberculosis	4	228	165	10019	0.74	0.727	1.00e+0	1.07	1.00e+0	0.906	0.52	MAPK9,PPP3CB,CASP10,MAPK1
36	0.87	KEGG_PATHWAY	Pathways of neurodegeneration - multiple diseases	11	228	513	10019	2.04	0.733	1.00e+0	0.94	1.00e+0	0.906	0.625	RYR2,MAPK9,GRIA2,PPP3CB,FZD3,GPR37,RB1CC1,MAPK1,ITPR2,TARDBP,CDK5R1
36	0.87	KEGG_PATHWAY	Alzheimer disease	9	228	439	10019	1.67	0.784	1.00e+0	0.9	1.00e+0	0.906	0.674	MAPK9,PPP3CB,NCSTN,FZD3,PIK3CA,RB1CC1,MAPK1,ITPR2,CDK5R1
36	0.87	KEGG_PATHWAY	Coronavirus disease - COVID-19	7	228	408	10019	1.3	0.906	1.00e+0	0.75	1.00e+0	0.906	0.827	NRP1,MAPK9,PIK3CA,OAS2,RPS3,PLCG2,MAPK1
36	0.87	KEGG_PATHWAY	Non-alcoholic fatty liver disease	3	228	178	10019	0.56	0.915	1.00e+0	0.74	1.00e+0	0.915	0.775	MAPK9,PRKAA2,PIK3CA
36	0.87	KEGG_PATHWAY	Neutrophil extracellular trap formation	3	228	185	10019	0.56	0.926	1.00e+0	0.71	1.00e+0	0.926	0.797	PIK3CA,PLCG2,MAPK1
37	0.82	UP_SEQ_FEATURE	DOMAIN:PAS	4	528	30	20172	0.74	0.0427	1.00e+0	5.09	1.00e+0	0.993	0.00741	NCOA3,AHR,KCNH1,NPAS3
37	0.82	INTERPRO	PAS	4	537	34	21702	0.74	0.0509	1.00e+0	4.75	1.00e+0	0.999	0.00955	NCOA3,AHR,KCNH1,NPAS3
37	0.82	INTERPRO	PAS-like_dom_sf	4	537	34	21702	0.74	0.0509	1.00e+0	4.75	1.00e+0	0.999	0.00955	NCOA3,AHR,KCNH1,NPAS3
37	0.82	INTERPRO	PAS_fold	3	537	19	21702	0.56	0.079	1.00e+0	6.38	1.00e+0	0.999	0.0109	NCOA3,AHR,NPAS3
37	0.82	SMART	PAS	3	337	26	10879	0.56	0.191	1.00e+0	3.72	1.00e+0	1.00e+0	0.0453	NCOA3,AHR,NPAS3
37	0.82	GOTERM_MF_DIRECT	protein dimerization activity	8	484	182	18588	1.48	0.196	1.00e+0	1.69	1.00e+0	1.00e+0	0.104	PPP3CB,HEY1,NCOA3,ANO6,AHR,CLPX,TCFL5,NPAS3
37	0.82	INTERPRO	bHLH_dom	5	537	117	21702	0.93	0.328	1.00e+0	1.73	1.00e+0	0.999	0.165	HEY1,NCOA3,AHR,TCFL5,NPAS3
37	0.82	INTERPRO	HLH_DNA-bd_sf	5	537	118	21702	0.93	0.333	1.00e+0	1.71	1.00e+0	0.999	0.169	HEY1,NCOA3,AHR,TCFL5,NPAS3
37	0.82	UP_SEQ_FEATURE	DOMAIN:BHLH	5	528	116	20172	0.93	0.36	1.00e+0	1.65	1.00e+0	0.993	0.188	HEY1,NCOA3,AHR,TCFL5,NPAS3
37	0.82	SMART	HLH	5	337	113	10879	0.93	0.463	1.00e+0	1.43	1.00e+0	1.00e+0	0.273	HEY1,NCOA3,AHR,TCFL5,NPAS3
38	0.82	INTERPRO	AAA_lid_3	4	537	29	21702	0.74	0.034	1.00e+0	5.57	1.00e+0	0.999	0.00539	ATAD1,SPAST,VPS4B,ATAD2
38	0.82	INTERPRO	ATPase_AAA_CS	4	537	31	21702	0.74	0.0404	1.00e+0	5.21	1.00e+0	0.999	0.00687	ATAD1,SPAST,VPS4B,ATAD2
38	0.82	INTERPRO	ATPase_AAA_core	5	537	53	21702	0.93	0.0417	1.00e+0	3.81	1.00e+0	0.999	0.00984	ATAD1,SPAST,VPS4B,ATAD2,CLPX
38	0.82	UP_SEQ_FEATURE	DOMAIN:AAA+ ATPase	4	528	73	20172	0.74	0.298	1.00e+0	2.09	1.00e+0	0.993	0.124	DYNC2H1,ATAD1,SPAST,VPS4B
38	0.82	INTERPRO	AAA+_ATPase	6	537	152	21702	1.11	0.322	1.00e+0	1.6	1.00e+0	0.999	0.176	DYNC2H1,ATAD1,SPAST,VPS4B,ATAD2,CLPX
38	0.82	SMART	AAA	6	337	152	10879	1.11	0.507	1.00e+0	1.27	1.00e+0	1.00e+0	0.332	DYNC2H1,ATAD1,SPAST,VPS4B,ATAD2,CLPX
38	0.82	GOTERM_MF_DIRECT	ATP hydrolysis activity	9	484	336	18588	1.67	0.648	1.00e+0	1.03	1.00e+0	1.00e+0	0.513	DYNC2H1,ATAD1,SPAST,VPS4B,ATAD2,AFG1L,KIF21A,ATP9A,CLPX
39	0.8	KEGG_PATHWAY	EGFR tyrosine kinase inhibitor resistance	6	228	84	10019	1.11	0.0417	0.302	3.14	1.00e+0	0.273	0.0121	RPS6KB1,PIK3CA,PLCG2,MAPK1,PDGFA,VEGFA
39	0.8	KEGG_PATHWAY	Rap1 signaling pathway	8	228	214	10019	1.48	0.212	0.57	1.64	1.00e+0	0.515	0.114	ANGPT2,LPAR5,PIK3CA,MAPK1,PDGFA,SIPA1L3,GNAI1,VEGFA
39	0.8	KEGG_PATHWAY	Prostate cancer	4	228	108	10019	0.74	0.444	0.86	1.63	1.00e+0	0.776	0.231	PIK3CA,CREB3L2,MAPK1,PDGFA
40	0.8	KEGG_PATHWAY	Neuroactive ligand signaling	9	228	202	10019	1.67	0.0886	0.407	1.96	1.00e+0	0.367	0.0409	GRIA2,GABRA4,SLC1A2,OPRK1,GRIK1,SLC17A8,GNG12,GNAI1,GABRG1
40	0.8	GOTERM_MF_DIRECT	transmitter-gated monoatomic ion channel activity involved in regulation of postsynaptic membrane potential	4	484	44	18588	0.74	0.106	1.00e+0	3.49	1.00e+0	1.00e+0	0.0271	GRIA2,GABRA4,GRIK1,GABRG1
40	0.8	KEGG_PATHWAY	Neuroactive ligand-receptor interaction	10	228	358	10019	1.86	0.424	0.826	1.23	1.00e+0	0.745	0.299	GRIA2,PTH,GALR1,GABRA4,PTGER3,OPRK1,GRIK1,TRPV1,PTGDR,GABRG1
41	0.78	UP_SEQ_FEATURE	DOMAIN:SAM	6	528	95	20172	1.11	0.103	1.00e+0	2.41	1.00e+0	0.993	0.0386	SCML1,WDSUB1,DLC1,ARAP2,PHC3,DGKH
41	0.78	INTERPRO	SAM	6	537	101	21702	1.11	0.105	1.00e+0	2.4	1.00e+0	0.999	0.0395	SCML1,WDSUB1,DLC1,ARAP2,PHC3,DGKH
41	0.78	INTERPRO	SAM/pointed_sf	6	537	134	21702	1.11	0.237	1.00e+0	1.81	1.00e+0	0.999	0.116	SCML1,WDSUB1,DLC1,ARAP2,PHC3,DGKH
41	0.78	SMART	SAM	5	337	90	10879	0.93	0.303	1.00e+0	1.79	1.00e+0	1.00e+0	0.147	SCML1,WDSUB1,ARAP2,PHC3,DGKH
42	0.77	INTERPRO	EF-hand-dom_pair	14	537	300	21702	2.6	0.0364	1.00e+0	1.89	1.00e+0	0.999	0.0179	NECAB1,RYR2,MCFD2,DCUN1D4,MRPS10,PKD2,CALB1,PLCG2,PLS3,FKBP7,CHP1,DMD,MICU3,CAPS2
42	0.77	UP_SEQ_FEATURE	DOMAIN:EF-hand	12	528	251	20172	2.23	0.0663	1.00e+0	1.83	1.00e+0	0.993	0.0333	NECAB1,RYR2,MCFD2,CALB1,MRPS10,PLS3,CHP1,FKBP7,MICU3,DMD,PKD2,CAPS2
42	0.77	INTERPRO	EF_hand_dom	11	537	256	21702	2.04	0.105	1.00e+0	1.74	1.00e+0	0.999	0.0544	NECAB1,RYR2,MCFD2,CALB1,MRPS10,PLS3,CHP1,FKBP7,MICU3,PKD2,CAPS2
42	0.77	INTERPRO	EF_Hand_1_Ca_BS	8	537	210	21702	1.48	0.264	1.00e+0	1.54	1.00e+0	0.999	0.151	NECAB1,MCFD2,CALB1,MRPS10,PLS3,CHP1,FKBP7,MICU3
42	0.77	GOTERM_MF_DIRECT	calcium ion binding	22	484	706	18588	4.08	0.3	1.00e+0	1.2	1.00e+0	1.00e+0	0.226	NECAB1,RYR2,MCFD2,MCTP1,ITPR2,MRPS10,PKD2,ASPN,PPP3CB,CALB1,SELL,MAN1A2,CANX,ACER3,PLS3,FKBP7,CHP1,MICU3,ADAM8,ASTN2,MATN3,CAPS2
42	0.77	UP_KW_LIGAND	Calcium	32	221	844	6466	5.94	0.351	1.00e+0	1.11	1.00e+0	1.00e+0	0.289	SLC24A2,NRP1,NECAB1,RYR2,MCFD2,MCTP1,MRPS10,ITPR2,PKD2,PCSK5,CALB1,PCLO,MAN1A2,CLCA2,PLCG2,PLS3,CHP1,CPNE3,DMD,ANGPT2,ENTPD5,TRPV1,ASPH,SELL,CANX,ACER3,PLSCR4,FKBP7,MICU3,ITGA6,ASTN2,CAPS2
42	0.77	SMART	EFh	6	337	170	10879	1.11	0.607	1.00e+0	1.14	1.00e+0	1.00e+0	0.432	NECAB1,CALB1,MRPS10,PLS3,CHP1,MICU3
43	0.76	INTERPRO	Fibrinogen_a/b/g_C_dom	3	537	30	21702	0.56	0.169	1.00e+0	4.04	1.00e+0	0.999	0.0373	CNTNAP2,CNTNAP1,ANGPT2
43	0.76	INTERPRO	Fibrinogen-like_C	3	537	30	21702	0.56	0.169	1.00e+0	4.04	1.00e+0	0.999	0.0373	CNTNAP2,CNTNAP1,ANGPT2
43	0.76	UP_SEQ_FEATURE	DOMAIN:Fibrinogen C-terminal	3	528	30	20172	0.56	0.184	1.00e+0	3.82	1.00e+0	0.993	0.0429	CNTNAP2,CNTNAP1,ANGPT2
44	0.75	INTERPRO	AMP-bd_C_sf	3	537	25	21702	0.56	0.126	1.00e+0	4.85	1.00e+0	0.999	0.0231	ACSS3,SLC27A6,ACSL4
44	0.75	INTERPRO	AMP-binding_CS	3	537	26	21702	0.56	0.134	1.00e+0	4.66	1.00e+0	0.999	0.0257	ACSS3,SLC27A6,ACSL4
44	0.75	GOTERM_MF_DIRECT	nucleotide binding	5	484	79	18588	0.93	0.15	1.00e+0	2.43	1.00e+0	1.00e+0	0.0551	ACSS3,RTCA,SLC27A6,ACSL4,KDSR
44	0.75	UP_SEQ_FEATURE	DOMAIN:AMP-dependent synthetase/ligase	3	528	29	20172	0.56	0.175	1.00e+0	3.95	1.00e+0	0.993	0.0394	ACSS3,SLC27A6,ACSL4
44	0.75	INTERPRO	AMP-dep_synth/lig_dom	3	537	32	21702	0.56	0.187	1.00e+0	3.79	1.00e+0	0.999	0.044	ACSS3,SLC27A6,ACSL4
44	0.75	INTERPRO	ANL_N_sf	3	537	32	21702	0.56	0.187	1.00e+0	3.79	1.00e+0	0.999	0.044	ACSS3,SLC27A6,ACSL4
44	0.75	UP_KW_MOLECULAR_FUNCTION	Ligase	6	311	139	10798	1.11	0.369	1.00e+0	1.5	1.00e+0	1.00e+0	0.212	ACSS3,SUCLA2,RTCA,SLC27A6,ACSL4,WWP2
45	0.74	KEGG_PATHWAY	Nicotine addiction	4	228	40	10019	0.74	0.0614	0.376	4.39	1.00e+0	0.34	0.0126	GRIA2,GABRA4,SLC17A8,GABRG1
45	0.74	KEGG_PATHWAY	Neuroactive ligand signaling	9	228	202	10019	1.67	0.0886	0.407	1.96	1.00e+0	0.367	0.0409	GRIA2,GABRA4,SLC1A2,OPRK1,GRIK1,SLC17A8,GNG12,GNAI1,GABRG1
45	0.74	GOTERM_MF_DIRECT	chloride channel activity	5	484	67	18588	0.93	0.0965	1.00e+0	2.87	1.00e+0	1.00e+0	0.0303	GABRA4,CLCA2,ANO6,SLC17A8,GABRG1
45	0.74	GOTERM_CC_DIRECT	chloride channel complex	4	515	53	20680	0.74	0.145	1.00e+0	3.03	1.00e+0	0.988	0.0427	GABRA4,ANO6,SLC17A8,GABRG1
45	0.74	GOTERM_BP_DIRECT	chloride transport	3	489	38	19232	0.56	0.251	1.00e+0	3.1	1.00e+0	1.00e+0	0.0716	GABRA4,CLCA2,GABRG1
45	0.74	UP_KW_MOLECULAR_FUNCTION	Chloride channel	3	311	35	10798	0.56	0.266	1.00e+0	2.98	1.00e+0	1.00e+0	0.0788	GABRA4,SLC17A8,GABRG1
45	0.74	GOTERM_BP_DIRECT	chloride transmembrane transport	3	489	66	19232	0.56	0.502	1.00e+0	1.79	1.00e+0	1.00e+0	0.236	GABRA4,ANO6,GABRG1
45	0.74	UP_KW_LIGAND	Chloride	4	221	79	6466	0.74	0.507	1.00e+0	1.48	1.00e+0	1.00e+0	0.284	GABRA4,CLCA2,SLC17A8,GABRG1
46	0.71	INTERPRO	SANT/Myb	4	537	57	21702	0.74	0.166	1.00e+0	2.84	1.00e+0	0.999	0.0524	MIER3,MIER1,CRAMP1,TERF1
46	0.71	INTERPRO	SANT_dom	3	537	33	21702	0.56	0.196	1.00e+0	3.67	1.00e+0	0.999	0.0475	MIER3,MIER1,CRAMP1
46	0.71	SMART	SANT	4	337	51	10879	0.74	0.208	1.00e+0	2.53	1.00e+0	1.00e+0	0.0726	MIER3,MIER1,CRAMP1,TERF1
46	0.71	UP_SEQ_FEATURE	DOMAIN:SANT	3	528	33	20172	0.56	0.213	1.00e+0	3.47	1.00e+0	0.993	0.0545	MIER3,MIER1,CRAMP1
47	0.61	GOTERM_MF_DIRECT	phosphotyrosine residue binding	5	484	46	18588	0.93	0.0311	1.00e+0	4.17	1.00e+0	0.998	0.00668	BCAR3,SHE,PLCG2,MAPK1,ABL2
47	0.61	INTERPRO	SH2	5	537	114	21702	0.93	0.311	1.00e+0	1.77	1.00e+0	0.999	0.153	BCAR3,SHE,PLCG2,ABL2,SOCS4
47	0.61	INTERPRO	SH2_dom_sf	5	537	118	21702	0.93	0.333	1.00e+0	1.71	1.00e+0	0.999	0.169	BCAR3,SHE,PLCG2,ABL2,SOCS4
47	0.61	UP_SEQ_FEATURE	DOMAIN:SH2	5	528	112	20172	0.93	0.336	1.00e+0	1.71	1.00e+0	0.993	0.171	BCAR3,SHE,PLCG2,ABL2,SOCS4
47	0.61	UP_KW_DOMAIN	SH2 domain	4	366	85	12799	0.74	0.438	1.00e+0	1.65	1.00e+0	1.00e+0	0.226	BCAR3,PLCG2,ABL2,SOCS4
47	0.61	SMART	SH2	5	337	110	10879	0.93	0.443	1.00e+0	1.47	1.00e+0	1.00e+0	0.255	BCAR3,SHE,PLCG2,ABL2,SOCS4
48	0.57	UP_SEQ_FEATURE	REPEAT:WD	11	528	255	20172	2.04	0.133	1.00e+0	1.65	1.00e+0	0.993	0.073	COP1,WDSUB1,TBL1XR1,TULP4,WDR20,PHIP,STXBP5,KIF21A,BRWD3,DUSP7,WDR44
48	0.57	INTERPRO	WD40_repeat_dom_sf	12	537	330	21702	2.23	0.196	1.00e+0	1.47	1.00e+0	0.999	0.119	COP1,RIC1,WDSUB1,TBL1XR1,TULP4,WDR20,PHIP,STXBP5,KIF21A,BRWD3,DUSP7,WDR44
48	0.57	INTERPRO	WD40_repeat_CS	7	537	160	21702	1.3	0.205	1.00e+0	1.77	1.00e+0	0.999	0.103	COP1,WDSUB1,TBL1XR1,PHIP,KIF21A,BRWD3,DUSP7
48	0.57	INTERPRO	WD40_rpt	11	537	298	21702	2.04	0.206	1.00e+0	1.49	1.00e+0	0.999	0.124	COP1,WDSUB1,TBL1XR1,TULP4,WDR20,PHIP,STXBP5,KIF21A,BRWD3,DUSP7,WDR44
48	0.57	INTERPRO	WD40/YVTN_repeat-like_dom_sf	13	537	377	21702	2.41	0.222	1.00e+0	1.39	1.00e+0	0.999	0.145	RIC1,WDSUB1,SORT1,TULP4,WDR20,DUSP7,WDR44,COP1,TBL1XR1,PHIP,STXBP5,KIF21A,BRWD3
48	0.57	INTERPRO	WD40_PAC1	4	537	97	21702	0.74	0.431	1.00e+0	1.67	1.00e+0	0.999	0.219	WDSUB1,TBL1XR1,DUSP7,WDR44
48	0.57	SMART	WD40	11	337	296	10879	2.04	0.432	1.00e+0	1.2	1.00e+0	1.00e+0	0.312	COP1,WDSUB1,TBL1XR1,TULP4,WDR20,PHIP,STXBP5,KIF21A,BRWD3,DUSP7,WDR44
48	0.57	UP_KW_DOMAIN	WD repeat	7	366	233	12799	1.3	0.657	1.00e+0	1.05	1.00e+0	1.00e+0	0.502	RIC1,TBL1XR1,TULP4,WDR20,STXBP5,BRWD3,DUSP7
49	0.54	INTERPRO	ConA-like_dom_sf	10	537	211	21702	1.86	0.08	1.00e+0	1.92	1.00e+0	0.999	0.038	CNTNAP2,NRP1,RYR2,CNTNAP1,COL15A1,SPRYD3,FSD1L,CANX,LGALS12,SPRYD7
49	0.54	INTERPRO	SPRY_dom	4	537	81	21702	0.74	0.323	1.00e+0	2	1.00e+0	0.999	0.141	RYR2,SPRYD3,FSD1L,SPRYD7
49	0.54	INTERPRO	B30.2/SPRY	4	537	84	21702	0.74	0.344	1.00e+0	1.92	1.00e+0	0.999	0.155	RYR2,SPRYD3,FSD1L,SPRYD7
49	0.54	UP_SEQ_FEATURE	DOMAIN:B30.2/SPRY	4	528	84	20172	0.74	0.377	1.00e+0	1.82	1.00e+0	0.993	0.178	RYR2,SPRYD3,FSD1L,SPRYD7
49	0.54	INTERPRO	B30.2/SPRY_sf	4	537	90	21702	0.74	0.384	1.00e+0	1.8	1.00e+0	0.999	0.184	RYR2,SPRYD3,FSD1L,SPRYD7
49	0.54	SMART	SPRY	4	337	78	10879	0.74	0.435	1.00e+0	1.66	1.00e+0	1.00e+0	0.222	RYR2,SPRYD3,FSD1L,SPRYD7
50	0.51	UP_SEQ_FEATURE	ACT_SITE:Glycyl thioester intermediate	7	528	75	20172	1.3	0.0136	0.689	3.57	1.00e+0	0.682	0.00346	HECTD2,UBE2R2,UBE2N,G2E3,UBE3A,WWP2,UBE2K
50	0.51	KEGG_PATHWAY	Ubiquitin mediated proteolysis	7	228	164	10019	1.3	0.168	0.537	1.88	1.00e+0	0.485	0.0806	COP1,UBE2R2,UBE2N,XIAP,UBE3A,WWP2,UBE2K
50	0.51	INTERPRO	UBQ-conjugating_AS	3	537	45	21702	0.56	0.306	1.00e+0	2.69	1.00e+0	0.999	0.0998	UBE2R2,UBE2N,UBE2K
50	0.51	GOTERM_BP_DIRECT	protein K48-linked ubiquitination	4	489	91	19232	0.74	0.408	1.00e+0	1.73	1.00e+0	1.00e+0	0.201	DTX3L,UBE2R2,UBE3A,UBE2K
50	0.51	GOTERM_MF_DIRECT	ubiquitin conjugating enzyme activity	3	484	56	18588	0.56	0.429	1.00e+0	2.06	1.00e+0	1.00e+0	0.179	UBE2R2,UBE2N,UBE2K
50	0.51	GOTERM_BP_DIRECT	proteasome-mediated ubiquitin-dependent protein catabolic process	8	489	254	19232	1.48	0.467	1.00e+0	1.24	1.00e+0	1.00e+0	0.319	USP25,COP1,APPBP2,UBE2N,UBE3A,WWP2,ARMC8,UBE2K
50	0.51	INTERPRO	UBQ-conjugat_E2_core	3	537	74	21702	0.56	0.549	1.00e+0	1.64	1.00e+0	0.999	0.277	UBE2R2,UBE2N,UBE2K
50	0.51	UP_SEQ_FEATURE	DOMAIN:UBC core	3	528	70	20172	0.56	0.549	1.00e+0	1.64	1.00e+0	0.993	0.277	UBE2R2,UBE2N,UBE2K
50	0.51	SMART	UBCc	3	337	71	10879	0.56	0.649	1.00e+0	1.36	1.00e+0	1.00e+0	0.378	UBE2R2,UBE2N,UBE2K
50	0.51	INTERPRO	UBQ-conjugating_enzyme/RWD	3	537	93	21702	0.56	0.673	1.00e+0	1.3	1.00e+0	0.999	0.405	UBE2R2,UBE2N,UBE2K
51	0.51	GOTERM_BP_DIRECT	endocytosis	9	489	180	19232	1.67	0.0886	1.00e+0	1.97	1.00e+0	1.00e+0	0.041	DENND1B,SORT1,BMP2K,STEAP2,PIK3CG,ATP9A,LRP12,EPN2,MIB1
51	0.51	GOTERM_CC_DIRECT	clathrin-coated pit	3	515	68	20680	0.56	0.507	1.00e+0	1.77	1.00e+0	0.988	0.24	SORT1,BMP2K,LRP12
51	0.51	UP_KW_BIOLOGICAL_PROCESS	Endocytosis	4	261	117	9167	0.74	0.65	1.00e+0	1.2	1.00e+0	1.00e+0	0.428	SORT1,BMP2K,PIK3CG,LRP12
52	0.5	INTERPRO	SH3_domain	9	537	231	21702	1.67	0.214	1.00e+0	1.57	1.00e+0	0.999	0.121	FUT8,CACNB4,MACC1,ARHGEF38,PLCG2,CASK,ABL2,DOCK2,SH3RF1
52	0.5	UP_SEQ_FEATURE	DOMAIN:SH3	9	528	230	20172	1.67	0.255	1.00e+0	1.49	1.00e+0	0.993	0.152	FUT8,CACNB4,MACC1,ARHGEF38,PLCG2,CASK,ABL2,DOCK2,SH3RF1
52	0.5	UP_KW_DOMAIN	SH3 domain	7	366	156	12799	1.3	0.286	1.00e+0	1.57	1.00e+0	1.00e+0	0.16	FUT8,CACNB4,MACC1,PLCG2,CASK,ABL2,SH3RF1
52	0.5	INTERPRO	SH3-like_dom_sf	8	537	223	21702	1.48	0.314	1.00e+0	1.45	1.00e+0	0.999	0.19	FUT8,CACNB4,ARHGEF38,PLCG2,CASK,ABL2,DOCK2,SH3RF1
52	0.5	SMART	SH3	7	337	207	10879	1.3	0.62	1.00e+0	1.09	1.00e+0	1.00e+0	0.464	FUT8,ARHGEF38,PLCG2,CASK,ABL2,DOCK2,SH3RF1
53	0.5	INTERPRO	Laminin_G	3	537	43	21702	0.56	0.287	1.00e+0	2.82	1.00e+0	0.999	0.0899	CNTNAP2,CNTNAP1,COL15A1
53	0.5	UP_SEQ_FEATURE	DOMAIN:Laminin G	3	528	41	20172	0.56	0.291	1.00e+0	2.8	1.00e+0	0.993	0.0916	CNTNAP2,CNTNAP1,COL15A1
53	0.5	SMART	LamG	3	337	43	10879	0.56	0.385	1.00e+0	2.25	1.00e+0	1.00e+0	0.147	CNTNAP2,CNTNAP1,COL15A1
54	0.49	INTERPRO	KH_dom	3	537	40	21702	0.56	0.26	1.00e+0	3.03	1.00e+0	0.999	0.0759	FXR1,ASCC1,QKI
54	0.49	SMART	KH	3	337	40	10879	0.56	0.352	1.00e+0	2.42	1.00e+0	1.00e+0	0.126	FXR1,ASCC1,QKI
54	0.49	INTERPRO	KH_dom_type_1_sf	3	537	51	21702	0.56	0.36	1.00e+0	2.38	1.00e+0	0.999	0.132	FXR1,ASCC1,QKI
55	0.48	GOTERM_BP_DIRECT	protein dephosphorylation	8	489	112	19232	1.48	0.0241	1.00e+0	2.81	1.00e+0	1.00e+0	0.00783	PTP4A2,PPM1A,PPM1B,PPP4R2,PPM1L,PTPN4,PPM1F,DUSP7
55	0.48	UP_SEQ_FEATURE	ACT_SITE:Phosphocysteine intermediate	3	528	40	20172	0.56	0.281	1.00e+0	2.87	1.00e+0	0.993	0.0865	PTPN4,DUSP7,MTMR7
55	0.48	INTERPRO	Tyr_Pase_dom	4	537	94	21702	0.74	0.411	1.00e+0	1.72	1.00e+0	0.999	0.204	PTP4A2,PTPN4,DUSP7,MTMR7
55	0.48	UP_SEQ_FEATURE	DOMAIN:Tyrosine specific protein phosphatases	4	528	92	20172	0.74	0.433	1.00e+0	1.66	1.00e+0	0.993	0.221	PTP4A2,PTPN4,DUSP7,MTMR7
55	0.48	INTERPRO	Tyr_Pase_cat	3	537	69	21702	0.56	0.511	1.00e+0	1.76	1.00e+0	0.999	0.244	PTP4A2,PTPN4,MTMR7
55	0.48	INTERPRO	Prot-tyrosine_phosphatase-like	4	537	111	21702	0.74	0.519	1.00e+0	1.46	1.00e+0	0.999	0.295	PTP4A2,PTPN4,DUSP7,MTMR7
55	0.48	SMART	PTPc_motif	3	337	69	10879	0.56	0.634	1.00e+0	1.4	1.00e+0	1.00e+0	0.361	PTP4A2,PTPN4,MTMR7
55	0.48	UP_SEQ_FEATURE	DOMAIN:Tyrosine-protein phosphatase	3	528	85	20172	0.56	0.655	1.00e+0	1.35	1.00e+0	0.993	0.385	PTP4A2,PTPN4,DUSP7
56	0.46	INTERPRO	Homeodomain-like_sf	13	537	311	21702	2.41	0.0862	1.00e+0	1.69	1.00e+0	0.999	0.0469	IRX2,ZFHX3,ONECUT2,SATB1,PAX5,TERF1,MIER3,LHX2,MIER1,SHOX,HOXB2,LCORL,VSX1
56	0.46	INTERPRO	HD	8	537	241	21702	1.48	0.388	1.00e+0	1.34	1.00e+0	0.999	0.249	IRX2,ZFHX3,ONECUT2,SATB1,LHX2,SHOX,HOXB2,VSX1
56	0.46	UP_SEQ_FEATURE	DOMAIN:Homeobox	8	528	232	20172	1.48	0.404	1.00e+0	1.32	1.00e+0	0.993	0.263	IRX2,ZFHX3,ONECUT2,SATB1,LHX2,SHOX,HOXB2,VSX1
56	0.46	UP_SEQ_FEATURE	DNA_BIND:Homeobox	8	528	235	20172	1.48	0.416	1.00e+0	1.3	1.00e+0	0.993	0.271	IRX2,ZFHX3,ONECUT2,SATB1,LHX2,SHOX,HOXB2,VSX1
56	0.46	INTERPRO	Homeobox_CS	6	537	187	21702	1.11	0.492	1.00e+0	1.3	1.00e+0	0.999	0.318	IRX2,ZFHX3,LHX2,SHOX,HOXB2,VSX1
56	0.46	SMART	HOX	8	337	235	10879	1.48	0.593	1.00e+0	1.1	1.00e+0	1.00e+0	0.444	IRX2,ZFHX3,ONECUT2,SATB1,LHX2,SHOX,HOXB2,VSX1
57	0.45	GOTERM_MF_DIRECT	phosphatidylinositol binding	5	484	106	18588	0.93	0.297	1.00e+0	1.81	1.00e+0	1.00e+0	0.143	SNX2,SNX27,ITPR2,PXDC1,TRPV1
57	0.45	INTERPRO	PX_dom	3	537	50	21702	0.56	0.351	1.00e+0	2.42	1.00e+0	0.999	0.126	SNX2,SNX27,PXDC1
57	0.45	UP_SEQ_FEATURE	DOMAIN:PX	3	528	49	20172	0.56	0.368	1.00e+0	2.34	1.00e+0	0.993	0.136	SNX2,SNX27,PXDC1
57	0.45	INTERPRO	PX_dom_sf	3	537	55	21702	0.56	0.395	1.00e+0	2.2	1.00e+0	0.999	0.155	SNX2,SNX27,PXDC1
58	0.45	UP_KW_MOLECULAR_FUNCTION	Thiol protease	7	311	101	10798	1.3	0.0703	0.508	2.41	0.991	0.508	0.0264	OTUD4,SENP6,USP25,USP37,CASP10,OTUD6B,CTSB
58	0.45	GOTERM_BP_DIRECT	protein K48-linked deubiquitination	3	489	26	19232	0.56	0.14	1.00e+0	4.54	1.00e+0	1.00e+0	0.0275	OTUD4,USP25,USP37
58	0.45	GOTERM_MF_DIRECT	cysteine-type peptidase activity	3	484	39	18588	0.56	0.269	1.00e+0	2.95	1.00e+0	1.00e+0	0.0805	OTUD4,SENP6,USP37
58	0.45	INTERPRO	Papain-like_cys_pep_sf	6	537	152	21702	1.11	0.322	1.00e+0	1.6	1.00e+0	0.999	0.176	OTUD4,SENP6,USP25,USP37,OTUD6B,CTSB
58	0.45	GOTERM_MF_DIRECT	cysteine-type endopeptidase activity	4	484	88	18588	0.74	0.402	1.00e+0	1.75	1.00e+0	1.00e+0	0.197	USP25,USP37,CASP10,CTSB
58	0.45	GOTERM_BP_DIRECT	protein deubiquitination	4	489	105	19232	0.74	0.5	1.00e+0	1.5	1.00e+0	1.00e+0	0.278	OTUD4,USP25,USP37,OTUD6B
58	0.45	GOTERM_MF_DIRECT	cysteine-type deubiquitinase activity	4	484	119	18588	0.74	0.601	1.00e+0	1.29	1.00e+0	1.00e+0	0.375	OTUD4,USP25,USP37,OTUD6B
58	0.45	GOTERM_BP_DIRECT	proteolysis	13	489	582	19232	2.41	0.807	1.00e+0	0.88	1.00e+0	1.00e+0	0.722	OTUD4,USP25,USP37,PCSK5,TRHDE,CLPX,SENP6,CASP10,OTUD6B,CLCA2,ADAM8,MBTPS2,CTSB
58	0.45	UP_KW_MOLECULAR_FUNCTION	Protease	9	311	486	10798	1.67	0.972	1.00e+0	0.64	1.00e+0	1.00e+0	0.945	OTUD4,SENP6,USP25,USP37,CASP10,OTUD6B,CLCA2,TRHDE,CTSB
59	0.45	INTERPRO	TF_fork_head_CS_1	3	537	31	21702	0.56	0.178	1.00e+0	3.91	1.00e+0	0.999	0.0406	FOXA1,FOXD1,FOXN2
59	0.45	INTERPRO	TF_fork_head_CS_2	3	537	44	21702	0.56	0.297	1.00e+0	2.76	1.00e+0	0.999	0.0948	FOXA1,FOXD1,FOXN2
59	0.45	INTERPRO	Fork_head_dom	3	537	47	21702	0.56	0.324	1.00e+0	2.58	1.00e+0	0.999	0.11	FOXA1,FOXD1,FOXN2
59	0.45	UP_SEQ_FEATURE	DNA_BIND:Fork-head	3	528	47	20172	0.56	0.349	1.00e+0	2.44	1.00e+0	0.993	0.125	FOXA1,FOXD1,FOXN2
59	0.45	UP_SEQ_FEATURE	DOMAIN:Fork-head	3	528	47	20172	0.56	0.349	1.00e+0	2.44	1.00e+0	0.993	0.125	FOXA1,FOXD1,FOXN2
59	0.45	INTERPRO	WH_DNA-bd_sf	8	537	236	21702	1.48	0.366	1.00e+0	1.37	1.00e+0	0.999	0.232	FOXA1,SHPRH,FOXD1,KAT6A,DEPDC1,IRF8,UBR2,FOXN2
59	0.45	SMART	FH	3	337	47	10879	0.56	0.429	1.00e+0	2.06	1.00e+0	1.00e+0	0.178	FOXA1,FOXD1,FOXN2
59	0.45	INTERPRO	WH-like_DNA-bd_sf	8	537	258	21702	1.48	0.455	1.00e+0	1.25	1.00e+0	0.999	0.309	FOXA1,SHPRH,FOXD1,KAT6A,DEPDC1,IRF8,PAX5,FOXN2
59	0.45	GOTERM_MF_DIRECT	sequence-specific DNA binding	7	484	254	18588	1.3	0.65	1.00e+0	1.06	1.00e+0	1.00e+0	0.492	NR4A2,FOXA1,IRX2,FOXD1,SNAPC1,SP4,FOXN2
60	0.44	GOTERM_MF_DIRECT	GTPase activator activity	10	484	258	18588	1.86	0.231	1.00e+0	1.49	1.00e+0	1.00e+0	0.138	NRP1,RANBP3L,DLC1,ARAP2,DEPDC1,CHM,STXBP5,ARHGAP5,DOCK2,SIPA1L3
60	0.44	INTERPRO	RhoGAP_dom	4	537	71	21702	0.74	0.256	1.00e+0	2.28	1.00e+0	0.999	0.0991	DLC1,ARAP2,DEPDC1,ARHGAP5
60	0.44	UP_SEQ_FEATURE	DOMAIN:Rho-GAP	4	528	71	20172	0.74	0.284	1.00e+0	2.15	1.00e+0	0.993	0.115	DLC1,ARAP2,DEPDC1,ARHGAP5
60	0.44	INTERPRO	Rho_GTPase_activation_prot	4	537	94	21702	0.74	0.411	1.00e+0	1.72	1.00e+0	0.999	0.204	DLC1,ARAP2,DEPDC1,ARHGAP5
60	0.44	UP_KW_MOLECULAR_FUNCTION	GTPase activation	6	311	167	10798	1.11	0.526	1.00e+0	1.25	1.00e+0	1.00e+0	0.35	DLC1,ARAP2,DEPDC1,CHM,ARHGAP5,SIPA1L3
60	0.44	SMART	RhoGAP	3	337	69	10879	0.56	0.634	1.00e+0	1.4	1.00e+0	1.00e+0	0.361	DLC1,ARAP2,ARHGAP5
61	0.44	UP_KW_CELLULAR_COMPONENT	Kinetochore	4	411	67	15839	0.74	0.251	0.774	2.3	1.00e+0	0.774	0.0961	PPP1CC,TPR,PHF6,NDEL1
61	0.44	GOTERM_CC_DIRECT	kinetochore	5	515	132	20680	0.93	0.416	1.00e+0	1.52	1.00e+0	0.988	0.233	PPP1CC,TPR,PHF6,ZWINT,NDEL1
61	0.44	UP_KW_CELLULAR_COMPONENT	Centromere	4	411	97	15839	0.74	0.461	1.00e+0	1.59	1.00e+0	1.00e+0	0.244	PPP1CC,TPR,PHF6,NDEL1
62	0.43	INTERPRO	Helicase_C-like	6	537	115	21702	1.11	0.156	1.00e+0	2.11	1.00e+0	0.999	0.0662	SHPRH,DDX4,DDX46,CHD9,DHX15,DICER1
62	0.43	UP_SEQ_FEATURE	DOMAIN:Helicase C-terminal	6	528	115	20172	1.11	0.183	1.00e+0	1.99	1.00e+0	0.993	0.0817	SHPRH,DDX4,DDX46,CHD9,DHX15,DICER1
62	0.43	INTERPRO	Helicase_ATP-bd	6	537	122	21702	1.11	0.184	1.00e+0	1.99	1.00e+0	0.999	0.0827	SHPRH,DDX4,DDX46,CHD9,DHX15,DICER1
62	0.43	SMART	HELICc	6	337	114	10879	1.11	0.277	1.00e+0	1.7	1.00e+0	1.00e+0	0.142	SHPRH,DDX4,DDX46,CHD9,DHX15,DICER1
62	0.43	SMART	DEXDc	6	337	120	10879	1.11	0.313	1.00e+0	1.61	1.00e+0	1.00e+0	0.168	SHPRH,DDX4,DDX46,CHD9,DHX15,DICER1
62	0.43	INTERPRO	DEAD/DEAH_box_helicase_dom	4	537	80	21702	0.74	0.317	1.00e+0	2.02	1.00e+0	0.999	0.137	DDX4,DDX46,DHX15,DICER1
62	0.43	UP_SEQ_FEATURE	DOMAIN:Helicase ATP-binding	5	528	122	20172	0.93	0.395	1.00e+0	1.57	1.00e+0	0.993	0.216	DDX4,DDX46,CHD9,DHX15,DICER1
62	0.43	GOTERM_MF_DIRECT	RNA helicase activity	3	484	62	18588	0.56	0.482	1.00e+0	1.86	1.00e+0	1.00e+0	0.219	DDX4,DDX46,DHX15
62	0.43	UP_KW_MOLECULAR_FUNCTION	Helicase	5	311	139	10798	0.93	0.569	1.00e+0	1.25	1.00e+0	1.00e+0	0.372	SHPRH,DDX4,DDX46,DHX15,DICER1
62	0.43	GOTERM_MF_DIRECT	nucleic acid binding	8	484	280	18588	1.48	0.594	1.00e+0	1.1	1.00e+0	1.00e+0	0.44	DDX4,DDX46,XRN1,ZMAT3,TUT4,DHX15,YBX3,TNRC6B
62	0.43	GOTERM_MF_DIRECT	helicase activity	3	484	93	18588	0.56	0.7	1.00e+0	1.24	1.00e+0	1.00e+0	0.438	SHPRH,CHD9,DICER1
62	0.43	GOTERM_MF_DIRECT	hydrolase activity	8	484	429	18588	1.48	0.932	1.00e+0	0.72	1.00e+0	1.00e+0	0.874	SHPRH,DDX4,DDX46,CHD9,ZC3H12B,ENTPD5,DHX15,LPIN1
63	0.42	INTERPRO	PH-like_dom_sf	17	537	458	21702	3.15	0.104	1.00e+0	1.5	1.00e+0	0.999	0.0649	OSBPL8,PID1,ARAP2,FRMD4A,WASL,FRMD4B,MTMR7,FERMT1,EPB41L4B,RANBP3L,SPRED1,SNTG1,PSD3,PLCG2,PTPN4,DGKH,RALGPS2
63	0.42	UP_SEQ_FEATURE	DOMAIN:PH	8	528	250	20172	1.48	0.472	1.00e+0	1.22	1.00e+0	0.993	0.329	OSBPL8,FERMT1,SNTG1,PSD3,PLCG2,ARAP2,RALGPS2,DGKH
63	0.42	INTERPRO	PH_domain	8	537	270	21702	1.48	0.5	1.00e+0	1.2	1.00e+0	0.999	0.353	OSBPL8,FERMT1,SNTG1,PSD3,PLCG2,ARAP2,RALGPS2,DGKH
63	0.42	SMART	PH	7	337	259	10879	1.3	0.816	1.00e+0	0.87	1.00e+0	1.00e+0	0.696	OSBPL8,FERMT1,PSD3,PLCG2,ARAP2,RALGPS2,DGKH
64	0.41	INTERPRO	bZIP	3	537	53	21702	0.56	0.378	1.00e+0	2.29	1.00e+0	0.999	0.143	CREBZF,CREB3L2,CREBRF
64	0.41	INTERPRO	bZIP_sf	3	537	55	21702	0.56	0.395	1.00e+0	2.2	1.00e+0	0.999	0.155	CREBZF,CREB3L2,CREBRF
64	0.41	UP_SEQ_FEATURE	DOMAIN:BZIP	3	528	52	20172	0.56	0.396	1.00e+0	2.2	1.00e+0	0.993	0.155	CREBZF,CREB3L2,CREBRF
65	0.36	KEGG_PATHWAY	Arrhythmogenic right ventricular cardiomyopathy	4	228	85	10019	0.74	0.303	0.685	2.07	1.00e+0	0.619	0.128	RYR2,GJA1,ITGA6,DMD
65	0.36	KEGG_PATHWAY	Hypertrophic cardiomyopathy	4	228	100	10019	0.74	0.396	0.809	1.76	1.00e+0	0.73	0.193	RYR2,PRKAA2,ITGA6,DMD
65	0.36	KEGG_PATHWAY	Dilated cardiomyopathy	3	228	104	10019	0.56	0.687	1.00e+0	1.27	1.00e+0	0.906	0.423	RYR2,ITGA6,DMD
66	0.36	INTERPRO	VWF_A	4	537	81	21702	0.74	0.323	1.00e+0	2	1.00e+0	0.999	0.141	CLCA2,COL6A6,CPNE3,MATN3
66	0.36	SMART	VWA	4	337	75	10879	0.74	0.41	1.00e+0	1.72	1.00e+0	1.00e+0	0.203	CLCA2,COL6A6,CPNE3,MATN3
66	0.36	INTERPRO	vWFA_dom_sf	4	537	105	21702	0.74	0.482	1.00e+0	1.54	1.00e+0	0.999	0.262	CLCA2,COL6A6,CPNE3,MATN3
66	0.36	UP_SEQ_FEATURE	DOMAIN:VWFA	3	528	73	20172	0.56	0.572	1.00e+0	1.57	1.00e+0	0.993	0.299	CLCA2,COL6A6,MATN3
67	0.35	INTERPRO	LRR_domain-containing	3	537	36	21702	0.56	0.223	1.00e+0	3.37	1.00e+0	0.999	0.0589	LRRC58,MFHAS1,LRCH2
67	0.35	INTERPRO	Leu-rich_rpt_typical-subtyp	7	537	181	21702	1.3	0.29	1.00e+0	1.56	1.00e+0	0.999	0.163	LINGO2,LRRC58,MFHAS1,LRCH2,LRRN1,LRRC66,ASPN
67	0.35	SMART	LRR_TYP	7	337	181	10879	1.3	0.489	1.00e+0	1.25	1.00e+0	1.00e+0	0.329	LINGO2,LRRC58,MFHAS1,LRCH2,LRRN1,LRRC66,ASPN
67	0.35	INTERPRO	LRR_dom_sf	9	537	324	21702	1.67	0.55	1.00e+0	1.12	1.00e+0	0.999	0.41	LINGO2,LRRC58,MFHAS1,LRCH2,LRRN1,FBXO33,LRRC66,ASPN,LRRC41
67	0.35	INTERPRO	Leu-rich_rpt	7	537	267	21702	1.3	0.649	1.00e+0	1.06	1.00e+0	0.999	0.492	LINGO2,LRRC58,MFHAS1,LRCH2,LRRN1,LRRC66,ASPN
67	0.35	UP_KW_DOMAIN	Leucine-rich repeat	8	366	286	12799	1.48	0.712	1.00e+0	0.98	1.00e+0	1.00e+0	0.576	LINGO2,LRRC58,MFHAS1,LRCH2,LRRN1,LRRC66,ASPN,LRRC41
68	0.35	INTERPRO	CUB_dom	3	537	57	21702	0.56	0.413	1.00e+0	2.13	1.00e+0	0.999	0.167	NRP1,LRP12,DCBLD2
68	0.35	UP_SEQ_FEATURE	DOMAIN:CUB	3	528	57	20172	0.56	0.441	1.00e+0	2.01	1.00e+0	0.993	0.187	NRP1,LRP12,DCBLD2
68	0.35	INTERPRO	Sperma_CUB_dom_sf	3	537	61	21702	0.56	0.447	1.00e+0	1.99	1.00e+0	0.999	0.192	NRP1,LRP12,DCBLD2
68	0.35	SMART	CUB	3	337	55	10879	0.56	0.51	1.00e+0	1.76	1.00e+0	1.00e+0	0.242	NRP1,LRP12,DCBLD2
69	0.31	UP_KW_MOLECULAR_FUNCTION	Potassium channel	4	311	69	10798	0.74	0.318	1.00e+0	2.01	1.00e+0	1.00e+0	0.137	KCNT2,KCNC2,PKD2,KCNH1
69	0.31	GOTERM_MF_DIRECT	voltage-gated potassium channel activity	3	484	57	18588	0.56	0.438	1.00e+0	2.02	1.00e+0	1.00e+0	0.185	KCNC2,PKD2,KCNH1
69	0.31	GOTERM_BP_DIRECT	potassium ion transmembrane transport	4	489	96	19232	0.74	0.441	1.00e+0	1.64	1.00e+0	1.00e+0	0.228	KCNT2,KCNC2,PKD2,KCNH1
69	0.31	UP_KW_MOLECULAR_FUNCTION	Voltage-gated channel	4	311	88	10798	0.74	0.465	1.00e+0	1.58	1.00e+0	1.00e+0	0.248	KCNC2,SCN7A,PKD2,KCNH1
69	0.31	UP_KW_BIOLOGICAL_PROCESS	Potassium transport	4	261	99	9167	0.74	0.536	1.00e+0	1.42	1.00e+0	1.00e+0	0.311	KCNT2,KCNC2,PKD2,KCNH1
69	0.31	UP_KW_LIGAND	Potassium	4	221	142	6466	0.74	0.868	1.00e+0	0.82	1.00e+0	1.00e+0	0.722	KCNT2,KCNC2,PKD2,KCNH1
70	0.3	INTERPRO	SCAN_sf	3	537	63	21702	0.56	0.463	1.00e+0	1.92	1.00e+0	0.999	0.204	PEG3,ZKSCAN8,ZSCAN25
70	0.3	INTERPRO	SCAN_dom	3	537	65	21702	0.56	0.48	1.00e+0	1.87	1.00e+0	0.999	0.217	PEG3,ZKSCAN8,ZSCAN25
70	0.3	UP_SEQ_FEATURE	DOMAIN:SCAN box	3	528	62	20172	0.56	0.484	1.00e+0	1.85	1.00e+0	0.993	0.221	PEG3,ZKSCAN8,ZSCAN25
70	0.3	SMART	SCAN	3	337	63	10879	0.56	0.584	1.00e+0	1.54	1.00e+0	1.00e+0	0.31	PEG3,ZKSCAN8,ZSCAN25
71	0.26	UP_SEQ_FEATURE	REPEAT:TPR	5	528	115	20172	0.93	0.354	1.00e+0	1.66	1.00e+0	0.993	0.184	ASPH,APPBP2,NPHP3,TMTC1,NAA16
71	0.26	INTERPRO	TPR_rpt	5	537	144	21702	0.93	0.477	1.00e+0	1.4	1.00e+0	0.999	0.285	ASPH,APPBP2,NPHP3,TMTC1,NAA16
71	0.26	INTERPRO	TPR-like_helical_dom_sf	7	537	230	21702	1.3	0.504	1.00e+0	1.23	1.00e+0	0.999	0.344	ASPH,APPBP2,DENND4A,NPHP3,TRAPPC8,TMTC1,NAA16
71	0.26	UP_KW_DOMAIN	TPR repeat	4	366	136	12799	0.74	0.749	1.00e+0	1.03	1.00e+0	1.00e+0	0.548	ASPH,APPBP2,NPHP3,NAA16
71	0.26	SMART	TPR	4	337	132	10879	0.74	0.779	1.00e+0	0.98	1.00e+0	1.00e+0	0.588	APPBP2,NPHP3,TMTC1,NAA16
72	0.26	GOTERM_MF_DIRECT	GDP binding	5	484	66	18588	0.93	0.0925	1.00e+0	2.91	1.00e+0	1.00e+0	0.0286	RAB21,RAP2C,RAB2A,TRIM23,RAB11B
72	0.26	INTERPRO	Small_GTP-bd	6	537	184	21702	1.11	0.478	1.00e+0	1.32	1.00e+0	0.999	0.305	RAB21,RAP2C,RAB2A,RAB6A,TRIM23,RAB11B
72	0.26	SMART	RAN	4	337	90	10879	0.74	0.529	1.00e+0	1.43	1.00e+0	1.00e+0	0.304	RAB21,RAB2A,RAB6A,RAB11B
72	0.26	INTERPRO	Small_GTPase	5	537	155	21702	0.93	0.535	1.00e+0	1.3	1.00e+0	0.999	0.338	RAB21,RAP2C,RAB2A,RAB6A,RAB11B
72	0.26	SMART	RAB	6	337	173	10879	1.11	0.623	1.00e+0	1.12	1.00e+0	1.00e+0	0.448	RAB21,RAP2C,RAB2A,RAB6A,TRIM23,RAB11B
72	0.26	SMART	RHO	5	337	143	10879	0.93	0.649	1.00e+0	1.13	1.00e+0	1.00e+0	0.456	RAB21,RAP2C,RAB2A,RAB6A,RAB11B
72	0.26	SMART	RAS	5	337	155	10879	0.93	0.71	1.00e+0	1.04	1.00e+0	1.00e+0	0.527	RAB21,RAP2C,RAB2A,RAB6A,RAB11B
72	0.26	GOTERM_MF_DIRECT	GTP binding	11	484	456	18588	2.04	0.751	1.00e+0	0.93	1.00e+0	1.00e+0	0.645	RAB21,RAP2C,RAB2A,MFHAS1,GUCY1A2,ATL2,TSR1,RAB6A,GNAI1,TRIM23,RAB11B
72	0.26	UP_KW_PTM	Prenylation	5	273	167	8966	0.93	0.751	1.00e+0	0.98	1.00e+0	1.00e+0	0.579	RAB21,RAP2C,RAB2A,GNG12,RAB11B
72	0.26	GOTERM_MF_DIRECT	GTPase activity	9	484	375	18588	1.67	0.762	1.00e+0	0.92	1.00e+0	1.00e+0	0.645	RAB21,RAP2C,RAB2A,ATL2,TSR1,RAB6A,GNAI1,TRIM23,RAB11B
72	0.26	UP_KW_LIGAND	GTP-binding	8	221	352	6466	1.48	0.96	1.00e+0	0.66	1.00e+0	1.00e+0	0.921	RAB21,RAP2C,RAB2A,MFHAS1,GUCY1A2,ATL2,RAB6A,RAB11B
73	0.25	INTERPRO	BTB/POZ_dom	6	537	186	21702	1.11	0.487	1.00e+0	1.3	1.00e+0	0.999	0.313	ZBTB39,KCNC2,BTBD3,ZBTB20,KLHL31,KCTD16
73	0.25	UP_SEQ_FEATURE	DOMAIN:BTB	6	528	185	20172	1.11	0.532	1.00e+0	1.24	1.00e+0	0.993	0.356	ZBTB39,KCNC2,BTBD3,ZBTB20,KLHL31,KCTD16
73	0.25	INTERPRO	SKP1/BTB/POZ_sf	6	537	201	21702	1.11	0.557	1.00e+0	1.21	1.00e+0	0.999	0.38	ZBTB39,KCNC2,BTBD3,ZBTB20,KLHL31,KCTD16
73	0.25	SMART	BTB	6	337	183	10879	1.11	0.672	1.00e+0	1.06	1.00e+0	1.00e+0	0.502	ZBTB39,KCNC2,BTBD3,ZBTB20,KLHL31,KCTD16
74	0.21	INTERPRO	Znf_LIM	3	537	76	21702	0.56	0.563	1.00e+0	1.6	1.00e+0	0.999	0.291	LHX2,LMO4,LPP
74	0.21	UP_SEQ_FEATURE	DOMAIN:LIM zinc-binding	3	528	75	20172	0.56	0.587	1.00e+0	1.53	1.00e+0	0.993	0.313	LHX2,LMO4,LPP
74	0.21	SMART	LIM	3	337	76	10879	0.56	0.686	1.00e+0	1.27	1.00e+0	1.00e+0	0.42	LHX2,LMO4,LPP
75	0.19	INTERPRO	EGF-like_dom	8	537	253	21702	1.48	0.43	1.00e+0	1.28	1.00e+0	0.999	0.292	CNTNAP2,CNTNAP1,TMEFF2,SELL,ADAM8,PCSK5,MATN3,IMPG2
75	0.19	UP_SEQ_FEATURE	DOMAIN:EGF-like	6	528	220	20172	1.11	0.684	1.00e+0	1.04	1.00e+0	0.993	0.517	CNTNAP2,CNTNAP1,TMEFF2,SELL,ADAM8,MATN3
75	0.19	SMART	EGF	4	337	182	10879	0.74	0.924	1.00e+0	0.71	1.00e+0	1.00e+0	0.82	CNTNAP2,SELL,PCSK5,MATN3
76	0.13	GOTERM_BP_DIRECT	positive regulation of cytosolic calcium ion concentration	5	489	86	19232	0.93	0.175	1.00e+0	2.29	1.00e+0	1.00e+0	0.0681	GALR1,PTGER3,ABL2,CXCL13,PTGDR
76	0.13	UP_KW_MOLECULAR_FUNCTION	G-protein coupled receptor	4	311	414	10798	0.74	1.00e+0	1.00e+0	0.34	1.00e+0	1.00e+0	0.998	FZD3,GPR37,PTGER3,PTGDR
76	0.13	INTERPRO	GPCR_Rhodpsn	6	537	1185	21702	1.11	1.00e+0	1.00e+0	0.2	1.00e+0	1.00e+0	1.00e+0	GPR37,LPAR5,GALR1,PTGER3,OPRK1,PTGDR
76	0.13	INTERPRO	GPCR_Rhodpsn_7TM	6	537	1223	21702	1.11	1.00e+0	1.00e+0	0.2	1.00e+0	1.00e+0	1.00e+0	GPR37,LPAR5,GALR1,PTGER3,OPRK1,PTGDR
76	0.13	UP_SEQ_FEATURE	DOMAIN:G-protein coupled receptors family 1 profile	6	528	1196	20172	1.11	1.00e+0	1.00e+0	0.19	1.00e+0	1.00e+0	1.00e+0	GPR37,LPAR5,GALR1,PTGER3,OPRK1,PTGDR
76	0.13	UP_KW_MOLECULAR_FUNCTION	Transducer	10	311	1377	10798	1.86	1.00e+0	1.00e+0	0.25	1.00e+0	1.00e+0	1.00e+0	FZD3,GPR37,LPAR5,GALR1,PTGER3,PLCG2,OPRK1,GNG12,GNAI1,PTGDR
77	0.12	UP_KW_BIOLOGICAL_PROCESS	DNA damage	8	261	288	9167	1.48	0.714	1.00e+0	0.98	1.00e+0	1.00e+0	0.58	NFAT5,SHPRH,SMG1,ASCC1,RNF138,ZMAT3,PSME4,RPS3
77	0.12	GOTERM_BP_DIRECT	DNA repair	6	489	242	19232	1.11	0.739	1.00e+0	0.98	1.00e+0	1.00e+0	0.582	SHPRH,SMG1,RNF138,PSME4,RPS3,PDS5B
77	0.12	UP_KW_BIOLOGICAL_PROCESS	DNA repair	6	261	247	9167	1.11	0.835	1.00e+0	0.85	1.00e+0	1.00e+0	0.711	SHPRH,SMG1,ASCC1,RNF138,PSME4,RPS3
78	0.1	GOTERM_CC_DIRECT	membrane	127	515	4994	20680	23.56	0.442	1.00e+0	1.02	1.00e+0	0.988	0.411	CHIC1,TMEM183A,GOLT1B,DENND5B,GCC2,SAYSD1,KLHL31,RIMS2,SEC62,KCNH1,SEC63,RAB2A,SLC30A7,RBFOX2,SCAF11,ENTPD5,FNDC3B,CASK,UNC5C,ACSL4,RC3H2,CYP39A1,PACRGL,RUFY3,SIDT1,ADAM8,TTPAL,ASTN2,XPR1,NECAB1,SLC1A2,PDGFA,GLT8D2,ITPR2,TMTC1,TRHDE,LPP,MTMR7,FXR1,TMEM245,PCNX1,NCSTN,SPAST,DSEL,COBLL1,GALR1,RNF217,KDSR,RAB6A,IMPG2,OSBPL8,CADM2,TRPV1,LRRC66,LPAR5,SELL,ACER3,LRRN1,MAP3K12,PCSK2,HERPUD2,BCAR3,SLC44A…
78	0.1	UP_KW_DOMAIN	Transmembrane	132	366	4923	12799	24.49	0.86	1.00e+0	0.94	1.00e+0	1.00e+0	0.844	CHIC1,TMEM183A,GOLT1B,GCC2,SAYSD1,MANEA,KLHL31,RIMS2,GJA1,CREB3L2,SLC16A9,SEC62,LARGE1,PTGDR,KCNH1,SEC63,RBFOX2,SCAF11,FNDC3B,CASK,UNC5C,ACSL4,GABRG1,CYP39A1,PACRGL,ZFYVE16,SIDT1,SLC27A6,ADAM8,ASTN2,STEAP2,XPR1,NECAB1,RNF180,GLT8D2,ITPR2,TMTC1,TRHDE,LPP,ART3,FUT8,TMEM245,NCSTN,SNX2,SPAST,DSEL,RNF217,CLCA2,KDSR,RAB6A,IMPG2,OSBPL8,FZD3,CADM2,TRPV1,LRRC66,IGSF11,SELL,REEP3,LRRN1,SCN2A,LRP12,BMPR1A,H…
78	0.1	UP_KW_CELLULAR_COMPONENT	Membrane	197	411	8099	15839	36.55	0.922	1.00e+0	0.94	1.00e+0	1.00e+0	0.914	TMEM183A,CHIC1,GCC2,GJA1,CREB3L2,CPNE3,SEC62,PTGDR,TRIM23,SEC63,DYNC2H1,RBFOX2,SCAF11,FNDC3B,ACSL4,UNC5C,GABRG1,CYP39A1,ZFYVE16,RUFY3,ASTN2,KCTD16,NECAB1,TMTC1,ART3,PCNX1,NCSTN,SNX2,SPAST,PRKAR2B,GALR1,RNF217,PLCG2,STXBP5,FZD3,CADM2,GNG12,LPAR5,ACER3,LRRN1,SCN2A,HERPUD2,SLC44A5,RYR2,NRP1,KCNC2,GRIK1,WASL,ARHGAP5,PCSK5,SPTLC1,SERP1,KCNT2,TMED7,PCMTD1,RALGPS2,GPR37,CAMLG,EXOC7,ANO6,ZDHHC15,RAP2C,TM…
78	0.1	UP_SEQ_FEATURE	TRANSMEM:Helical	141	528	5901	20172	26.16	0.924	1.00e+0	0.91	1.00e+0	0.993	0.913	CHIC1,TMEM183A,GOLT1B,TMEM167A,GCC2,SAYSD1,KLHL31,RIMS2,GJA1,SCN9A,SLC16A9,SEC62,LARGE1,PTGDR,KCNH1,SEC63,SLC30A7,RBFOX2,SCAF11,FNDC3B,CASK,UNC5C,ACSL4,GABRG1,CYP39A1,PACRGL,ZFYVE16,SIDT1,ADAM8,ASTN2,STEAP2,XPR1,NECAB1,GRIA2,RNF180,SLC1A2,ITPR2,TMTC1,TRHDE,LPP,ART3,FUT8,TMEM245,PCNX1,NCSTN,SNX2,SPAST,DSEL,GALR1,RNF217,CLCA2,KDSR,RAB6A,IMPG2,OSBPL8,FZD3,CADM2,TRPV1,LRRC66,IGSF11,LPAR5,SELL,REEP3,A…
78	0.1	UP_KW_DOMAIN	Transmembrane helix	93	366	3704	12799	17.25	0.952	1.00e+0	0.88	1.00e+0	1.00e+0	0.943	NRP1,CNTNAP2,CHIC1,MCTP1,TMEM183A,GOLT1B,PDE3B,GCC2,SAYSD1,WASL,MANEA,PCSK5,KLHL31,RIMS2,GJA1,SPTLC1,SERP1,KCNT2,MAN1A2,CREB3L2,SLC16A9,TMED7,LARGE1,PTGDR,RBFOX2,CAMLG,SCAF11,RHBDF2,FNDC3B,VPS13B,CASK,UNC5C,ACSL4,OXSR1,CYP39A1,TGFBR3,TMEFF2,PACRGL,ZFYVE16,ASPH,CANX,SLC27A6,ITGA6,PKHD1L1,ASTN2,DOCK2,NECAB1,PRKAA2,PPM1L,PTH,RNF180,PTGER3,GLT8D2,TMTC1,TRHDE,LPP,ART3,TMEM71,TSPAN31,FUT8,TMEM168,SNX2,…
79	0.08	INTERPRO	FN3_dom	5	537	204	21702	0.93	0.745	1.00e+0	0.99	1.00e+0	0.999	0.571	PRTG,FSD1L,FNDC3B,LRRN1,ASTN2
79	0.08	INTERPRO	FN3_sf	5	537	206	21702	0.93	0.752	1.00e+0	0.98	1.00e+0	0.999	0.58	PRTG,FSD1L,FNDC3B,LRRN1,ASTN2
79	0.08	UP_SEQ_FEATURE	DOMAIN:Fibronectin type-III	4	528	197	20172	0.74	0.892	1.00e+0	0.78	1.00e+0	0.993	0.761	PRTG,FSD1L,FNDC3B,LRRN1
79	0.08	SMART	FN3	3	337	153	10879	0.56	0.953	1.00e+0	0.63	1.00e+0	1.00e+0	0.858	PRTG,FSD1L,FNDC3B
80	0.06	INTERPRO	Ig_sub2	7	537	231	21702	1.3	0.509	1.00e+0	1.22	1.00e+0	0.999	0.348	IGSF11,LINGO2,PRTG,NEGR1,CADM2,UNC5C,LRRN1
80	0.06	INTERPRO	Ig_I-set	5	537	156	21702	0.93	0.54	1.00e+0	1.3	1.00e+0	0.999	0.343	LINGO2,PRTG,NEGR1,UNC5C,LRRN1
80	0.06	SMART	IGc2	7	337	231	10879	1.3	0.723	1.00e+0	0.98	1.00e+0	1.00e+0	0.578	IGSF11,LINGO2,PRTG,NEGR1,CADM2,UNC5C,LRRN1
80	0.06	UP_KW_DOMAIN	Immunoglobulin domain	7	366	519	12799	1.3	0.997	1.00e+0	0.47	1.00e+0	1.00e+0	0.993	IGSF11,LINGO2,PRTG,NEGR1,CADM2,UNC5C,LRRN1
80	0.06	INTERPRO	Ig_sub	7	537	618	21702	1.3	0.998	1.00e+0	0.46	1.00e+0	0.999	0.995	IGSF11,LINGO2,PRTG,NEGR1,CADM2,UNC5C,LRRN1
80	0.06	INTERPRO	Ig-like_fold	13	537	1101	21702	2.41	1.00e+0	1.00e+0	0.48	1.00e+0	1.00e+0	0.999	LINGO2,NFAT5,NEGR1,CADM2,FNDC3B,UNC5C,GPCPD1,IGSF11,PRTG,FSD1L,LRRN1,PKHD1L1,ASTN2
80	0.06	UP_SEQ_FEATURE	DOMAIN:Ig-like	7	528	703	20172	1.3	1.00e+0	1.00e+0	0.38	1.00e+0	1.00e+0	0.999	IGSF11,LINGO2,PRTG,NEGR1,CADM2,UNC5C,LRRN1
80	0.06	INTERPRO	Ig-like_dom	7	537	766	21702	1.3	1.00e+0	1.00e+0	0.37	1.00e+0	1.00e+0	1.00e+0	IGSF11,LINGO2,PRTG,NEGR1,CADM2,UNC5C,LRRN1
80	0.06	SMART	IG	7	337	618	10879	1.3	1.00e+0	1.00e+0	0.37	1.00e+0	1.00e+0	1.00e+0	IGSF11,LINGO2,PRTG,NEGR1,CADM2,UNC5C,LRRN1
80	0.06	INTERPRO	Ig_V-set	3	537	498	21702	0.56	1.00e+0	1.00e+0	0.24	1.00e+0	1.00e+0	1.00e+0	IGSF11,NEGR1,CADM2
80	0.06	INTERPRO	Ig-like_dom_sf	7	537	850	21702	1.3	1.00e+0	1.00e+0	0.33	1.00e+0	1.00e+0	1.00e+0	IGSF11,LINGO2,PRTG,NEGR1,CADM2,UNC5C,LRRN1
81	0.06	INTERPRO	Ankyrin_rpt	5	537	239	21702	0.93	0.845	1.00e+0	0.85	1.00e+0	0.999	0.708	ANKRD28,CREB3L2,TRPV1,BCOR,MIB1
81	0.06	UP_SEQ_FEATURE	REPEAT:ANK	5	528	228	20172	0.93	0.85	1.00e+0	0.84	1.00e+0	0.993	0.716	ANKRD28,CREB3L2,TRPV1,BCOR,MIB1
81	0.06	INTERPRO	Ankyrin_rpt-contain_sf	5	537	245	21702	0.93	0.858	1.00e+0	0.82	1.00e+0	0.999	0.728	ANKRD28,CREB3L2,TRPV1,BCOR,MIB1
81	0.06	UP_KW_DOMAIN	ANK repeat	4	366	189	12799	0.74	0.909	1.00e+0	0.74	1.00e+0	1.00e+0	0.793	ANKRD28,TRPV1,BCOR,MIB1
81	0.06	SMART	ANK	5	337	232	10879	0.93	0.932	1.00e+0	0.7	1.00e+0	1.00e+0	0.85	ANKRD28,CREB3L2,TRPV1,BCOR,MIB1
82	0.05	INTERPRO	KRAB_dom_sf	5	537	237	21702	0.93	0.84	1.00e+0	0.85	1.00e+0	0.999	0.701	ZKSCAN8,ZNF713,ZSCAN25,ZNF699,ZNF599
82	0.05	INTERPRO	KRAB	5	537	247	21702	0.93	0.862	1.00e+0	0.82	1.00e+0	0.999	0.735	ZKSCAN8,ZNF713,ZSCAN25,ZNF699,ZNF599
82	0.05	UP_SEQ_FEATURE	DOMAIN:KRAB	4	528	222	20172	0.74	0.932	1.00e+0	0.69	1.00e+0	0.993	0.836	ZKSCAN8,ZNF713,ZNF699,ZNF599
82	0.05	SMART	KRAB	4	337	231	10879	0.74	0.976	1.00e+0	0.56	1.00e+0	1.00e+0	0.931	ZKSCAN8,ZNF713,ZNF699,ZNF599
83	0.02	UP_KW_BIOLOGICAL_PROCESS	Innate immunity	5	261	234	9167	0.93	0.903	1.00e+0	0.75	1.00e+0	1.00e+0	0.802	OTUD4,MFHAS1,TICAM2,OAS2,RIOK3
83	0.02	GOTERM_BP_DIRECT	innate immune response	6	489	382	19232	1.11	0.967	1.00e+0	0.62	1.00e+0	1.00e+0	0.926	OTUD4,MFHAS1,TICAM2,OAS2,RIOK3,RB1CC1
83	0.02	UP_KW_BIOLOGICAL_PROCESS	Immunity	6	261	603	9167	1.11	1.00e+0	1.00e+0	0.35	1.00e+0	1.00e+0	1.00e+0	OTUD4,MFHAS1,TICAM2,OAS2,RIOK3,PIK3CG
84	0	GOTERM_CC_DIRECT	extracellular space	15	515	1299	20680	2.78	1.00e+0	1.00e+0	0.46	1.00e+0	1.00e+0	1.00e+0	PCSK2,ANGPT2,PTH,COL25A1,ENTPD5,NOG,PDGFA,CXCL13,PCSK5,TRHDE,ASPN,VEGFA,SELL,LRRN1,CTSB
84	0	GOTERM_CC_DIRECT	extracellular region	19	515	1578	20680	3.53	1.00e+0	1.00e+0	0.48	1.00e+0	1.00e+0	1.00e+0	PCSK2,COL15A1,ANGPT2,GOLT1B,PTH,ENTPD5,NOG,PDGFA,WWP2,CXCL13,PCSK5,ASPN,TGFBR3,TMEFF2,SELENOP,COL6A6,GPC6,MATN3,IMPG2
84	0	UP_KW_CELLULAR_COMPONENT	Secreted	17	411	1453	15839	3.15	1.00e+0	1.00e+0	0.45	1.00e+0	1.00e+0	1.00e+0	PCSK2,COL15A1,ANGPT2,GOLT1B,PTH,ENTPD5,NOG,PDGFA,CXCL13,PCSK5,ASPN,VEGFA,TGFBR3,SELENOP,COL6A6,MATN3,IMPG2
